# Supplementary material for: From wolves to humans: oral microbiome resistance to transfer across mammalian hosts
Source: mBio. 2024 Feb 1;15(3):e03342-23. doi: 10.1128/mbio.03342-23 (PMC10936156; doi:10.1128/mbio.03342-23)
Supplement: Supplemental file — Analysis commands. [file mbio.03342-23-s0002.txt]

Supplementary file legend 
Analytical commands used for processing ana analysis of sequence data in Qiime2, R and Songbird, including statistical analyses. 


# Methods-Data Analysis

Alpha diversity metrics including observed phylotypes and Shannon's H' index were calculated with the vegan package. An ANOVA was implemented to test the relationship between alpha diversity and animal species. TukeyHSD was used to test the relationship of alpha diveristy and each pair of animal species. Beta diversity (unifrac distance) was calculated with the phyloseq package. Differential gene abundance analysis was performed in DESeq to test for differential abundances of genera between wolf and dogs as well as dogs and humans.


```{r, echo = FALSE, message = FALSE, warning=FALSE}
library(qiime2R)
library(phyloseq)
library(ggplot2)
library(ggpubr)
library (scales)
library(tidyverse)
library(viridis)
library(car)
library(rcompanion)
library(FSA)
library(vegan)
library(microbiomeSeq)
library(RColorBrewer)
library(ggnomics)
library(ggh4x)


#read in metadate file for merging later with physeq object to plot taxa

mappingV12 <-read.delim("V12Analysis/sample-metadata-V12.txt")%>% rename("Sample.ID"="SampleID","Species"="sample_Species")

mappingV34 <-read.delim("V34Analysis/sample-metadata-V34.txt")%>% rename("Sample.ID"="SampleID","Species"="sample_Species")

mappingV12_Wolf<-mappingV12%>%
  filter(sample_Species=="Wolf")

mappingV34_Wolf<-mappingV34%>%
  filter(sample_Species=="Wolf")

#import QIIME2 .qza files and create phyloseq object for V34

physeqV12_nofilter<-qza_to_phyloseq(
  features="V12Analysis/table.qza",
  tree="V12Analysis/rooted-tree.qza",
  "V12Analysis/taxonomy.qza",
  metadata="V12Analysis/sample-metadata-V12.txt")
sample_data(physeqV12_nofilter)<-mappingV12%>% as.data.frame() %>% column_to_rownames("SampleID")

physeqV34_nofilter<-qza_to_phyloseq(
  features="V34Analysis/table.qza",
  tree="V34Analysis/rooted-tree.qza",
  "V34Analysis/taxonomy.qza",
  metadata="V34Analysis/sample-metadata-V34.txt")
sample_data(physeqV34_nofilter)<-mappingV34 %>% as.data.frame() %>% column_to_rownames("SampleID")

physeqV12<-rarefy_even_depth(physeqV12_nofilter)
physeqV34<-rarefy_even_depth(physeqV34_nofilter)

physeqV12_Wolf<-subset_samples(physeqV12, sample_Species=="Wolf")
physeqV12_Human<-subset_samples(physeqV12, sample_Species=="Human")
physeqV34_Wolf<-subset_samples(physeqV34, sample_Species=="Wolf")
physeqV34_Human<-subset_samples(physeqV34, sample_Species=="Human")


```


```{r, echo = FALSE, message = FALSE, warning=FALSE}
library(phyloseq)
library(ggplot2)
library(ggnomics)
library (scales)
library(tidyverse)
library(pals)
library(car)
library(rcompanion)
library(FSA)
library(vegan)

#summariza taxa at phylum level for all samples


phylaV12<-physeqV12 %>%
  tax_glom(taxrank = "Phylum")%>%
  transform_sample_counts(function(x){x/sum(x)})%>%
  psmelt()%>%
  filter(Abundance>0.02)%>%
  arrange(Phylum)
new_phylaV12<-aggregate(Abundance~Sample,data=phylaV12,sum)
new_phylaV12$Abundance<-1-new_phylaV12$Abundance
new_phylaV12$OTU<-"Other"
new_phylaV12$Phylum<-"Other"
new_phylaV12$Kingdom<-"Other"
new_phylaV122<-merge(new_phylaV12,mappingV12,by.x=c("Sample"),by.y=c("SampleID"))
phylaV122<-merge(phylaV12,new_phylaV122,all=TRUE)
phylaV12<-phylaV122%>%
  add_column(gene="V1-V2")

phylaV34<-physeqV34 %>%
  tax_glom(taxrank = "Phylum")%>%
  transform_sample_counts(function(x){x/sum(x)})%>%
  psmelt()%>%
  filter(Abundance>0.02)%>%
  arrange(Phylum)
new_phylaV34<-aggregate(Abundance~Sample,data=phylaV34,sum)
new_phylaV34$Abundance<-1-new_phylaV34$Abundance
new_phylaV34$OTU<-"Other"
new_phylaV34$Phylum<-"Other"
new_phylaV34$Kingdom<-"Other"
new_phylaV342<-merge(new_phylaV34,mappingV34,by.x=c("Sample"),by.y=c("SampleID"))
phylaV342<-merge(phylaV34,new_phylaV342,all=TRUE)
phylaV34<-phylaV342%>%
  add_column(gene="V3-V4")


```

# Results

## Taxa summary


### Phylum level taxa summary 
```{r taxonomy-merged, echo=FALSE, warning=FALSE, message=FALSE, fig.width = 34, fig.height=6, fig.align='center', fold.output=FALSE, fold.plot=FALSE, fig.cap="Taxonomy assigned at the phylum level for all oral microbiomes. Microbiomes were sequenced with two different primer sets targeting the 16S rRNA gene"}

#nb.cols<-24
#mycolors <- colorRampPalette(brewer.pal(9, "Set1"))(nb.cols)
mycolors<-as.vector(kelly(22))
 
p_phyla_V12<-ggplot(phylaV12,aes(x=Sample, y=Abundance, fill=Phylum))+
     geom_bar(stat="identity",color="black")+ theme_bw()+
     theme(axis.text=element_text(size=8),
        axis.title=element_blank(),
        axis.text.x = element_blank(),
        axis.ticks = element_blank(),
        legend.text=element_text(size=8))+
     facet_nested(gene~sample_Species,scales="free")+
  scale_fill_manual(values=rev(mycolors), name="Bacterial Phylum")+
     xlab("Samples")+ylab("Relative Abundance Phylum >2%")+
    theme(strip.background = element_rect(fill="white"),
           strip.text = element_text(color="black",size=8, face="bold"))+
     guides(fill=guide_legend(keywidth = 0.5,keyheight = 0.5))

p_phyla_V34<-ggplot(phylaV34,aes(x=Sample, y=Abundance, fill=Phylum))+
     geom_bar(stat="identity",color="black")+ theme_bw()+
     theme(axis.text=element_text(size=8),
        axis.title=element_blank(),
        axis.text.x = element_blank(),
        axis.ticks = element_blank(),
        legend.text=element_text(size=8))+
     facet_nested(gene~sample_Species,scales="free")+
  scale_fill_manual(values=rev(mycolors), name="Bacterial Phylum")+
     xlab("Samples")+ylab("Relative Abundance Phylum >2%")+
    theme(strip.background = element_rect(fill="white"),
           strip.text = element_text(color="black",size=8, face="bold"))+
     guides(fill=guide_legend(keywidth = 0.5,keyheight = 0.5))


p_phyla<-ggarrange(p_phyla_V12,p_phyla_V34, ncol=1, nrow=2)
annotate_figure(p_phyla,
                left=text_grob("Relative Abundance Phylum >2%", rot=90, size=10, face="bold"),
                bottom=text_grob("Samples", size=10,face="bold"))


```


```{r, echo = FALSE, message = FALSE, warning=FALSE}
library(DESeq2)

#genus level
physeqV12_nohuman_noglom<-subset_samples(physeqV12_nofilter,sample_Species!="Human")
physeqV12_nohuman_noglom <-prune_samples(sample_sums(physeqV12_nohuman_noglom)>=20, physeqV12_nohuman_noglom)
physeqV12_nohuman<-tax_glom(physeqV12_nohuman_noglom, taxrank='Genus')
dds2 = phyloseq_to_deseq2(physeqV12_nohuman, ~ sample_Species)
dds2 = DESeq(dds2, test="Wald", fitType="parametric")
res = results(dds2, cooksCutoff = FALSE)
alpha = 0.05
sigtab2 = res[which(res$padj < alpha), ]
sigtab2 = cbind(as(sigtab2, "data.frame"), as(tax_table(physeqV12_nohuman)[rownames(sigtab2), ], "matrix"))
write.table(sigtab2, file = "differential_abundance_nohuman_V12.txt", sep = "\t",
            row.names = TRUE, col.names = TRUE)


physeqV12_nowolf_noglom<-subset_samples(physeqV12_nofilter,sample_Species!="Wolf")
physeqV12_nowolf_noglom <-prune_samples(sample_sums(physeqV12_nowolf_noglom)>=20, physeqV12_nowolf_noglom)
physeqV12_nowolf<-tax_glom(physeqV12_nowolf_noglom, taxrank='Genus')
dds3 = phyloseq_to_deseq2(physeqV12_nowolf, ~ sample_Species)
dds3 = DESeq(dds3, test="Wald", fitType="parametric")
res = results(dds3, cooksCutoff = FALSE)
alpha = 0.05
sigtab3 = res[which(res$padj < alpha), ]
sigtab3 = cbind(as(sigtab3, "data.frame"), as(tax_table(physeqV12_nowolf)[rownames(sigtab3), ], "matrix"))
# write.table(sigtab3, file = "differential_abundance_nowolf_V12.txt", sep = "\t",
#             row.names = TRUE, col.names = TRUE)

physeqV12_nodog_noglom<-subset_samples(physeqV12_nofilter,sample_Species!="Dog")
physeqV12_nodog_noglom <-prune_samples(sample_sums(physeqV12_nodog_noglom)>=20, physeqV12_nodog_noglom)
physeqV12_nodog<-tax_glom(physeqV12_nodog_noglom, taxrank='Genus')
dds6 = phyloseq_to_deseq2(physeqV12_nodog, ~ sample_Species)
dds6 = DESeq(dds6, test="Wald", fitType="parametric")
res = results(dds6, cooksCutoff = FALSE)
alpha = 0.05
sigtab6 = res[which(res$padj < alpha), ]
sigtab6 = cbind(as(sigtab6, "data.frame"), as(tax_table(physeqV12_nodog)[rownames(sigtab6), ], "matrix"))

physeqV34_nohuman_noglom<-subset_samples(physeqV34_nofilter,sample_Species!="Human")
physeqV34_nohuman_noglom <-prune_samples(sample_sums(physeqV34_nohuman_noglom)>=20, physeqV34_nohuman_noglom)
physeqV34_nohuman<-tax_glom(physeqV34_nohuman_noglom, taxrank='Genus')
dds4 = phyloseq_to_deseq2(physeqV34_nohuman, ~ sample_Species)
dds4 = DESeq(dds4, test="Wald", fitType="parametric")
res = results(dds4, cooksCutoff = FALSE)
alpha = 0.05
sigtab4 = res[which(res$padj < alpha), ]
sigtab4 = cbind(as(sigtab4, "data.frame"), as(tax_table(physeqV34_nohuman)[rownames(sigtab4), ], "matrix"))
write.table(sigtab4, file = "differential_abundance_nohuman_V34.txt", sep = "\t",
            row.names = TRUE, col.names = TRUE)

physeqV34_nowolf_noglom<-subset_samples(physeqV34_nofilter,sample_Species!="Wolf")
physeqV34_nowolf_noglom <-prune_samples(sample_sums(physeqV34_nowolf_noglom)>=20, physeqV34_nowolf_noglom)
physeqV34_nowolf<-tax_glom(physeqV34_nowolf_noglom, taxrank='Genus')
dds5 = phyloseq_to_deseq2(physeqV34_nowolf, ~ sample_Species)
dds5 = DESeq(dds5, test="Wald", fitType="parametric")
res = results(dds5, cooksCutoff = FALSE)
alpha = 0.05
sigtab5 = res[which(res$padj < alpha), ]
sigtab5 = cbind(as(sigtab5, "data.frame"), as(tax_table(physeqV34_nowolf)[rownames(sigtab5), ], "matrix"))
#write.table(sigtab5, file = "differential_abundance_nowolf_V34.txt", sep = "\t",
            #row.names = TRUE, col.names = TRUE)

physeqV34_nodog_noglom<-subset_samples(physeqV34_nofilter,sample_Species!="Dog")
physeqV34_nodog_noglom <-prune_samples(sample_sums(physeqV34_nodog_noglom)>=20, physeqV34_nodog_noglom)
physeqV34_nodog<-tax_glom(physeqV34_nodog_noglom, taxrank='Genus')
dds7 = phyloseq_to_deseq2(physeqV34_nodog, ~ sample_Species)
dds7 = DESeq(dds7, test="Wald", fitType="parametric")
res = results(dds7, cooksCutoff = FALSE)
alpha = 0.05
sigtab7 = res[which(res$padj < alpha), ]
sigtab7 = cbind(as(sigtab7, "data.frame"), as(tax_table(physeqV34_nodog)[rownames(sigtab7), ], "matrix"))
#significance table from ddseq2
sig2<-row.names(sigtab2)
sig3<-row.names(sigtab3)
sig4<-row.names(sigtab4)
sig5<-row.names(sigtab5)
sig6<-row.names(sigtab6)
sig7<-row.names(sigtab7)

V12_nohuman_dds2<-physeqV12_nohuman%>% 
  transform_sample_counts(function(x){x/sum(x)})%>%
  psmelt()%>% 
  arrange(Genus) %>% 
  select(OTU,Sample,Abundance,Genus)%>%
  spread(key=Sample,value=Abundance) %>% 
  column_to_rownames(var="OTU")
V12_nohuman_table_subset <- subset(V12_nohuman_dds2, rownames(V12_nohuman_dds2) %in% sig2)%>%
  rownames_to_column(var="OTU")%>%
  gather(key=Sample,value=Abundance, "V12-1005":"V12-TS")%>%
  merge(mappingV12,by.x=c("Sample"),by.y=c("SampleID"))%>%
  drop_na(Genus)

V12_nowolf_dds2<-physeqV12_nowolf%>% 
  transform_sample_counts(function(x){x/sum(x)})%>%
  psmelt()%>% 
  arrange(Genus) %>% 
  select(OTU,Sample,Abundance,Genus)%>%
  spread(key=Sample,value=Abundance) %>% 
  column_to_rownames(var="OTU")
V12_nowolf_table_subset <- subset(V12_nowolf_dds2, rownames(V12_nowolf_dds2) %in% sig3)%>%
  rownames_to_column(var="OTU")%>%
  gather(key=Sample,value=Abundance, "V12-BEE":"V12-TS")%>%
  merge(mappingV12,by.x=c("Sample"),by.y=c("SampleID"))%>%
  drop_na(Genus)

V12_nodog_dds2<-physeqV12_nodog%>% 
  transform_sample_counts(function(x){x/sum(x)})%>%
  psmelt()%>% 
  arrange(Genus) %>% 
  select(OTU,Sample,Abundance,Genus)%>%
  spread(key=Sample,value=Abundance) %>% 
  column_to_rownames(var="OTU")
V12_nodog_table_subset <- subset(V12_nodog_dds2, rownames(V12_nodog_dds2) %in% sig6)%>%
  rownames_to_column(var="OTU")%>%
  gather(key=Sample,value=Abundance, "V12-1005":"V12-or89")%>%
  merge(mappingV12,by.x=c("Sample"),by.y=c("SampleID"))%>%
  drop_na(Genus)


V34_nohuman_dds2<-physeqV34_nohuman%>% 
  transform_sample_counts(function(x){x/sum(x)})%>%
  psmelt()%>% 
  arrange(Genus) %>% 
  select(OTU,Sample,Abundance,Genus)%>%
  spread(key=Sample,value=Abundance) %>% 
  column_to_rownames(var="OTU")
V34_nohuman_table_subset <- subset(V34_nohuman_dds2, rownames(V34_nohuman_dds2) %in% sig4)%>%
  rownames_to_column(var="OTU")%>%
  gather(key=Sample,value=Abundance, "V34-1005":"V34-TS")%>%
  merge(mappingV34,by.x=c("Sample"),by.y=c("SampleID"))%>%
  drop_na(Genus)

V34_nowolf_dds2<-physeqV34_nowolf%>% 
  transform_sample_counts(function(x){x/sum(x)})%>%
  psmelt()%>% 
  arrange(Genus) %>% 
  select(OTU,Sample,Abundance,Genus)%>%
  spread(key=Sample,value=Abundance) %>% 
  column_to_rownames(var="OTU")
V34_nowolf_table_subset <- subset(V34_nowolf_dds2, rownames(V34_nowolf_dds2) %in% sig5)%>%
  rownames_to_column(var="OTU")%>%
  gather(key=Sample,value=Abundance, "V34-BEE":"V34-TS")%>%
  merge(mappingV34,by.x=c("Sample"),by.y=c("SampleID"))%>%
  drop_na(Genus)

V34_nodog_dds2<-physeqV34_nodog%>% 
  transform_sample_counts(function(x){x/sum(x)})%>%
  psmelt()%>% 
  arrange(Genus) %>% 
  select(OTU,Sample,Abundance,Genus)%>%
  spread(key=Sample,value=Abundance) %>% 
  column_to_rownames(var="OTU")
V34_nodog_table_subset <- subset(V34_nodog_dds2, rownames(V34_nodog_dds2) %in% sig7)%>%
  rownames_to_column(var="OTU")%>%
  gather(key=Sample,value=Abundance, "V34-1005":"V34-or89")%>%
  merge(mappingV34,by.x=c("Sample"),by.y=c("SampleID"))%>%
  drop_na(Genus)

```
### Differential abundance analysis at genus level
```{r, echo = FALSE, message = FALSE, warning=FALSE}
library(DESeq2)


#family level
physeqV12_nohuman_fam<-tax_glom(physeqV12_nohuman_noglom, taxrank='Family')
ddsfam2 = phyloseq_to_deseq2(physeqV12_nohuman_fam, ~ sample_Species)
ddsfam2 = DESeq(ddsfam2, test="Wald", fitType="parametric")
res = results(ddsfam2, cooksCutoff = FALSE)
alpha = 0.05
sigtabfam2 = res[which(res$padj < alpha), ]
sigtabfam2 = cbind(as(sigtabfam2, "data.frame"), as(tax_table(physeqV12_nohuman_fam)[rownames(sigtabfam2), ], "matrix"))

physeqV12_nowolf_fam<-tax_glom(physeqV12_nowolf_noglom, taxrank='Family')
ddsfam3 = phyloseq_to_deseq2(physeqV12_nowolf_fam, ~ sample_Species)
ddsfam3 = DESeq(ddsfam3, test="Wald", fitType="parametric")
res = results(ddsfam3, cooksCutoff = FALSE)
alpha = 0.05
sigtabfam3 = res[which(res$padj < alpha), ]
sigtabfam3 = cbind(as(sigtabfam3, "data.frame"), as(tax_table(physeqV12_nowolf_fam)[rownames(sigtabfam3), ], "matrix"))

physeqV12_nodog_fam<-tax_glom(physeqV12_nodog_noglom, taxrank='Family')
ddsfam6 = phyloseq_to_deseq2(physeqV12_nodog_fam, ~ sample_Species)
ddsfam6 = DESeq(ddsfam6, test="Wald", fitType="parametric")
res = results(ddsfam6, cooksCutoff = FALSE)
alpha = 0.05
sigtabfam6 = res[which(res$padj < alpha), ]
sigtabfam6 = cbind(as(sigtabfam6, "data.frame"), as(tax_table(physeqV12_nodog_fam)[rownames(sigtabfam6), ], "matrix"))

physeqV34_nohuman_fam<-tax_glom(physeqV34_nohuman_noglom, taxrank='Family')
ddsfam4 = phyloseq_to_deseq2(physeqV34_nohuman_fam, ~ sample_Species)
ddsfam4 = DESeq(ddsfam4, test="Wald", fitType="parametric")
res = results(ddsfam4, cooksCutoff = FALSE)
alpha = 0.05
sigtabfam4 = res[which(res$padj < alpha), ]
sigtabfam4 = cbind(as(sigtabfam4, "data.frame"), as(tax_table(physeqV34_nohuman_fam)[rownames(sigtabfam4), ], "matrix"))

physeqV34_nowolf_fam<-tax_glom(physeqV34_nowolf_noglom, taxrank='Family')
ddsfam5 = phyloseq_to_deseq2(physeqV34_nowolf_fam, ~ sample_Species)
ddsfam5 = DESeq(ddsfam5, test="Wald", fitType="parametric")
res = results(ddsfam5, cooksCutoff = FALSE)
alpha = 0.05
sigtabfam5 = res[which(res$padj < alpha), ]
sigtabfam5 = cbind(as(sigtabfam5, "data.frame"), as(tax_table(physeqV34_nowolf_fam)[rownames(sigtabfam5), ], "matrix"))

physeqV34_nodog_fam<-tax_glom(physeqV34_nodog_noglom, taxrank='Family')
ddsfam7 = phyloseq_to_deseq2(physeqV34_nodog_fam, ~ sample_Species)
ddsfam7 = DESeq(ddsfam7, test="Wald", fitType="parametric")
res = results(ddsfam7, cooksCutoff = FALSE)
alpha = 0.05
sigtabfam7 = res[which(res$padj < alpha), ]
sigtabfam7 = cbind(as(sigtabfam7, "data.frame"), as(tax_table(physeqV34_nodog_fam)[rownames(sigtabfam7), ], "matrix"))

#significance table from ddseq2
sigfam2<-row.names(sigtabfam2)
sigfam3<-row.names(sigtabfam3)
sigfam4<-row.names(sigtabfam4)
sigfam5<-row.names(sigtabfam5)
sigfam6<-row.names(sigtabfam6)
sigfam7<-row.names(sigtabfam7)

V12_nohuman_fam_dds2<-physeqV12_nohuman_fam%>% 
  transform_sample_counts(function(x){x/sum(x)})%>%
  psmelt()%>% 
  arrange(Family) %>% 
  select(OTU,Sample,Abundance,Family)%>%
  spread(key=Sample,value=Abundance) %>% 
  column_to_rownames(var="OTU")
V12_nohuman_fam_table_subset <- subset(V12_nohuman_fam_dds2, rownames(V12_nohuman_fam_dds2) %in% sig2)%>%
  rownames_to_column(var="OTU")%>%
  gather(key=Sample,value=Abundance, "V12-1005":"V12-TS")%>%
  merge(mappingV12,by.x=c("Sample"),by.y=c("SampleID"))%>%
  drop_na(Family)

V12_nowolf_fam_dds2<-physeqV12_nowolf_fam%>% 
  transform_sample_counts(function(x){x/sum(x)})%>%
  psmelt()%>% 
  arrange(Family) %>% 
  select(OTU,Sample,Abundance,Family)%>%
  spread(key=Sample,value=Abundance) %>% 
  column_to_rownames(var="OTU")
V12_nowolf_fam_table_subset <- subset(V12_nowolf_fam_dds2, rownames(V12_nowolf_fam_dds2) %in% sig3)%>%
  rownames_to_column(var="OTU")%>%
  gather(key=Sample,value=Abundance, "V12-BEE":"V12-TS")%>%
  merge(mappingV12,by.x=c("Sample"),by.y=c("SampleID"))%>%
  drop_na(Family)

V12_nodog_fam_dds2<-physeqV12_nodog_fam%>% 
  transform_sample_counts(function(x){x/sum(x)})%>%
  psmelt()%>% 
  arrange(Family) %>% 
  select(OTU,Sample,Abundance,Family)%>%
  spread(key=Sample,value=Abundance) %>% 
  column_to_rownames(var="OTU")
V12_nodog_fam_table_subset <- subset(V12_nodog_fam_dds2, rownames(V12_nodog_fam_dds2) %in% sig6)%>%
  rownames_to_column(var="OTU")%>%
  gather(key=Sample,value=Abundance, "V12-1005":"V12-or89")%>%
  merge(mappingV12,by.x=c("Sample"),by.y=c("SampleID"))%>%
  drop_na(Family)


V34_nohuman_fam_dds2<-physeqV34_nohuman_fam%>% 
  transform_sample_counts(function(x){x/sum(x)})%>%
  psmelt()%>% 
  arrange(Family) %>% 
  select(OTU,Sample,Abundance,Family)%>%
  spread(key=Sample,value=Abundance) %>% 
  column_to_rownames(var="OTU")
V34_nohuman_fam_table_subset <- subset(V34_nohuman_fam_dds2, rownames(V34_nohuman_fam_dds2) %in% sig4)%>%
  rownames_to_column(var="OTU")%>%
  gather(key=Sample,value=Abundance, "V34-1005":"V34-TS")%>%
  merge(mappingV34,by.x=c("Sample"),by.y=c("SampleID"))%>%
  drop_na(Family)

V34_nowolf_fam_dds2<-physeqV34_nowolf_fam%>% 
  transform_sample_counts(function(x){x/sum(x)})%>%
  psmelt()%>% 
  arrange(Family) %>% 
  select(OTU,Sample,Abundance,Family)%>%
  spread(key=Sample,value=Abundance) %>% 
  column_to_rownames(var="OTU")
V34_nowolf_fam_table_subset <- subset(V34_nowolf_fam_dds2, rownames(V34_nowolf_fam_dds2) %in% sig5)%>%
  rownames_to_column(var="OTU")%>%
  gather(key=Sample,value=Abundance, "V34-BEE":"V34-TS")%>%
  merge(mappingV34,by.x=c("Sample"),by.y=c("SampleID"))%>%
  drop_na(Family)

V34_nodog_fam_dds2<-physeqV34_nodog_fam%>% 
  transform_sample_counts(function(x){x/sum(x)})%>%
  psmelt()%>% 
  arrange(Family) %>% 
  select(OTU,Sample,Abundance,Family)%>%
  spread(key=Sample,value=Abundance) %>% 
  column_to_rownames(var="OTU")
V34_nodog_fam_table_subset <- subset(V34_nodog_fam_dds2, rownames(V34_nodog_fam_dds2) %in% sig7)%>%
  rownames_to_column(var="OTU")%>%
  gather(key=Sample,value=Abundance, "V34-1005":"V34-or89")%>%
  merge(mappingV34,by.x=c("Sample"),by.y=c("SampleID"))%>%
  drop_na(Family)

```

```{r differential-abundance, echo=FALSE, warning=FALSE, message=FALSE, fig.align='center',fig.align='center', fold.output=FALSE, fold.plot=FALSE,fig.cap ="Differential abundance of genus level filtered to only include significantly different abundances (P<0.05). SVs were filtered to only include SVs with an abundance >10", fig.height=25, fig.width=10}

# sig.nohuman_V12<-ggplot(sigtab2, aes (x=Family, y=log2FoldChange, color=Phylum))+
#  geom_jitter(size=3, width = 0.2) +
# theme_bw()+
#  theme(axis.text.x = element_text(angle = -90, hjust = 0, vjust=0.5)) +
#  labs(title="V1-V2:Wolf-Dog")+
# theme(plot.title = element_text(hjust = 0.5))+
# scale_color_manual(values=rev(as.vector(kelly(15))))
                     
# sig.nowolf_V12<-ggplot(sigtab3, aes (x=Family, y=log2FoldChange, color=Phylum))+
#   geom_jitter(size=3, width = 0.2) + 
#   theme_bw()+
#     theme(axis.text.x = element_text(angle = -90, hjust = 0, vjust=0.5)) +
#   labs(title="V1-V2:Dog-Human")+
#   theme(plot.title = element_text(hjust = 0.5))+
#   scale_color_manual(values=rev(as.vector(kelly(15))))
# 
# sig.nohuman_V34<-ggplot(sigtab4, aes (x=Family, y=log2FoldChange, color=Phylum))+
#   geom_jitter(size=3, width = 0.2) + 
#   theme_bw()+
#     theme(axis.text.x = element_text(angle = -90, hjust = 0, vjust=0.5)) +
#   labs(title="V3-V4:Wolf-Dog")+
#   theme(plot.title = element_text(hjust = 0.5))+
#   scale_color_manual(values=rev(as.vector(kelly(15))))
#                      
# sig.nowolf_V34<-ggplot(sigtab5, aes (x=Family, y=log2FoldChange, color=Phylum))+
#   geom_jitter(size=3, width = 0.2) + 
#   theme_bw()+
#     theme(axis.text.x = element_text(angle = -90, hjust = 0, vjust=0.5)) +
#   labs(title="V3-V4:Dog-Human")+
#   theme(plot.title = element_text(hjust = 0.5))+
#   scale_color_manual(values=rev(as.vector(kelly(15))))

# ggarrange(sig.nohuman_V12, sig.nowolf_V12,sig.nohuman_V34,sig.nowolf_V34, nrow=2, ncol=2)

p.V12.nohuman_dds2<-ggplot(data=V12_nohuman_table_subset, aes(x=Sample, y=Genus, fill=Abundance))+
  geom_tile() +labs(title="V1-V2:Wolf-Dog")+
  scale_fill_viridis(name="Relative Abundance") + theme_bw()+
  theme(axis.text=element_text(size=8))+
theme(axis.text.x = element_blank(), axis.title.x = element_blank(), axis.title.y = element_blank())+theme(strip.background = element_rect(fill="white"), strip.text = element_text(color="black",size=8, face="bold"))+
  facet_grid(.~sample_Species, scale="free")

p.V12.nowolf_dds2<-ggplot(data=V12_nowolf_table_subset, aes(x=Sample, y=Genus, fill=Abundance))+
  geom_tile() + labs(title="V1-V2:Dog-Human")+
  scale_fill_viridis(name="Relative Abundance") + theme_bw()+
  theme(axis.text=element_text(size=8))+
theme(axis.text.x = element_blank(), axis.title.x = element_blank(), axis.title.y = element_blank())+theme(strip.background = element_rect(fill="white"), strip.text = element_text(color="black",size=8, face="bold"))+
  facet_grid(.~sample_Species, scale="free")

p.V12.nodog_dds2<-ggplot(data=V12_nodog_table_subset, aes(x=Sample, y=Genus, fill=Abundance))+
  geom_tile() +labs(title="V1-V2:Human-Wolf")+
  scale_fill_viridis(name="Relative Abundance") + theme_bw()+
  theme(axis.text=element_text(size=8))+
theme(axis.text.x = element_blank(), axis.title.x = element_blank(), axis.title.y = element_blank())+theme(strip.background = element_rect(fill="white"), strip.text = element_text(color="black",size=8, face="bold"))+
  facet_grid(.~sample_Species, scale="free")

p.V34.nohuman_dds2<-ggplot(data=V34_nohuman_table_subset, aes(x=Sample, y=Genus, fill=Abundance))+
  geom_tile() + labs(title="V3-V4:Wolf-Dog")+
  scale_fill_viridis(name="Relative Abundance") + theme_bw()+
  theme(axis.text=element_text(size=8))+
theme(axis.text.x = element_blank(), axis.title.x = element_blank(), axis.title.y = element_blank())+theme(strip.background = element_rect(fill="white"), strip.text = element_text(color="black",size=8, face="bold"))+
  facet_grid(.~sample_Species, scale="free")

p.V34.nowolf_dds2<-ggplot(data=V34_nowolf_table_subset, aes(x=Sample, y=Genus, fill=Abundance))+
  geom_tile() + labs(title="V3-V4:Dog-Human") +
  scale_fill_viridis(name="Relative Abundance") + theme_bw()+
  theme(axis.text=element_text(size=8))+
theme(axis.text.x = element_blank(), axis.title.x = element_blank(), axis.title.y = element_blank())+theme(strip.background = element_rect(fill="white"), strip.text = element_text(color="black",size=8, face="bold"))+
  facet_grid(.~sample_Species, scale="free")

p.V34.nodog_dds2<-ggplot(data=V34_nodog_table_subset, aes(x=Sample, y=Genus, fill=Abundance))+
  geom_tile() +labs(title="V3-V4:Human-Wolf")+ 
  scale_fill_viridis(name="Relative Abundance") + theme_bw()+
  theme(axis.text=element_text(size=8))+
theme(axis.text.x = element_blank(), axis.title.x = element_blank(), axis.title.y = element_blank())+theme(strip.background = element_rect(fill="white"), strip.text = element_text(color="black",size=8, face="bold"))+
  facet_grid(.~sample_Species, scale="free")
   
ggarrange(p.V12.nohuman_dds2,p.V34.nohuman_dds2, p.V12.nowolf_dds2, p.V34.nowolf_dds2,p.V12.nodog_dds2, p.V34.nodog_dds2, nrow=3, ncol=2)                
```          

### Differential abundance analysis at class level

```{r differential-abundance-family, echo=FALSE, warning=FALSE, message=FALSE, fig.align='center',fig.align='center', fold.output=FALSE, fold.plot=FALSE,fig.cap ="Differential abundance of family level filtered to only include significantly different abundances (P<0.05). SVs were filtered to only include SVs with an abundance >10 reads", fig.height=25, fig.width=10}


p.V12.nohuman_fam_dds2<-ggplot(data=V12_nohuman_fam_table_subset, aes(x=Sample, y=Family, fill=Abundance))+
  geom_tile() +labs(title="V1-V2:Wolf-Dog")+
  scale_fill_viridis(name="Relative Abundance") + theme_bw()+
  theme(axis.text=element_text(size=8))+
theme(axis.text.x = element_blank(), axis.title.x = element_blank(), axis.title.y = element_blank())+theme(strip.background = element_rect(fill="white"), strip.text = element_text(color="black",size=8, face="bold"))+
  facet_grid(.~sample_Species, scale="free")

p.V12.nowolf_fam_dds2<-ggplot(data=V12_nowolf_fam_table_subset, aes(x=Sample, y=Family, fill=Abundance))+
  geom_tile() + labs(title="V1-V2:Dog-Human")+
  scale_fill_viridis(name="Relative Abundance") + theme_bw()+
  theme(axis.text=element_text(size=8))+
theme(axis.text.x = element_blank(), axis.title.x = element_blank(), axis.title.y = element_blank())+theme(strip.background = element_rect(fill="white"), strip.text = element_text(color="black",size=8, face="bold"))+
  facet_grid(.~sample_Species, scale="free")

p.V12.nodog_fam_dds2<-ggplot(data=V12_nodog_fam_table_subset, aes(x=Sample, y=Family, fill=Abundance))+
  geom_tile() +labs(title="V1-V2:Human-Wolf")+
  scale_fill_viridis(name="Relative Abundance") + theme_bw()+
  theme(axis.text=element_text(size=8))+
theme(axis.text.x = element_blank(), axis.title.x = element_blank(), axis.title.y = element_blank())+theme(strip.background = element_rect(fill="white"), strip.text = element_text(color="black",size=8, face="bold"))+
  facet_grid(.~sample_Species, scale="free")

p.V34.nohuman_fam_dds2<-ggplot(data=V34_nohuman_fam_table_subset, aes(x=Sample, y=Family, fill=Abundance))+
  geom_tile() + labs(title="V3-V4:Wolf-Dog")+
  scale_fill_viridis(name="Relative Abundance") + theme_bw()+
  theme(axis.text=element_text(size=8))+
theme(axis.text.x = element_blank(), axis.title.x = element_blank(), axis.title.y = element_blank())+theme(strip.background = element_rect(fill="white"), strip.text = element_text(color="black",size=8, face="bold"))+
  facet_grid(.~sample_Species, scale="free")

p.V34.nowolf_fam_dds2<-ggplot(data=V34_nowolf_fam_table_subset, aes(x=Sample, y=Family, fill=Abundance))+
  geom_tile() + labs(title="V3-V4:Dog-Human") +
  scale_fill_viridis(name="Relative Abundance") + theme_bw()+
  theme(axis.text=element_text(size=8))+
theme(axis.text.x = element_blank(), axis.title.x = element_blank(), axis.title.y = element_blank())+theme(strip.background = element_rect(fill="white"), strip.text = element_text(color="black",size=8, face="bold"))+
  facet_grid(.~sample_Species, scale="free")

p.V34.nodog_fam_dds2<-ggplot(data=V34_nodog_fam_table_subset, aes(x=Sample, y=Family, fill=Abundance))+
  geom_tile() +labs(title="V3-V4:Human-Wolf")+ 
  scale_fill_viridis(name="Relative Abundance") + theme_bw()+
  theme(axis.text=element_text(size=8))+
theme(axis.text.x = element_blank(), axis.title.x = element_blank(), axis.title.y = element_blank())+theme(strip.background = element_rect(fill="white"), strip.text = element_text(color="black",size=8, face="bold"))+
  facet_grid(.~sample_Species, scale="free")
   
ggarrange(p.V12.nohuman_fam_dds2,p.V34.nohuman_fam_dds2, p.V12.nowolf_fam_dds2, p.V34.nowolf_fam_dds2,p.V12.nodog_fam_dds2, p.V34.nodog_fam_dds2, nrow=3, ncol=2)                
```

## Alphadiversity

### Boxplot of alphadiversity
```{r Bacteria-Richness-Evenness, echo=FALSE, warning=FALSE, message=FALSE, fig.show='hold', fig.width = 8, fig.height=4, fig.align='center', fig.cap ="Alpha diversity summary for all samples after normalization to an even sampling depth." , fold.output=FALSE, fold.plot=FALSE}

library(data.table)

diversityV12<-estimate_richness(physeqV12, measures=c("Observed","Shannon"))
diversityV12<-setDT(diversityV12,keep.rownames = "SampleID")[]
diversityV12$SampleID<-str_replace(diversityV12$SampleID,"\\.","-")
alphaV12<-diversityV12%>%
  left_join(mappingV12)%>%
  add_column(gene="V1-V2")

diversityV34<-estimate_richness(physeqV34, measures=c("Observed","Shannon"))
diversityV34<-setDT(diversityV34,keep.rownames = "SampleID")[]
diversityV34$SampleID<-str_replace(diversityV34$SampleID,"\\.","-")
alphaV34<-diversityV34%>%
  left_join(mappingV34)%>%
  add_column(gene="V3-V4")


alpha<-do.call("rbind", list(alphaV12,alphaV34))

#merge_all(list(df1, df2, df3), by="SampleID"")
#do.call("rbind", list(dataframes to merge))

p_div <- ggplot(alpha, aes(x=sample_Species,y=Shannon,group=sample_Species))+
  stat_boxplot(geom = 'errorbar')+
  geom_boxplot(aes(fill=sample_Species),outlier.shape=NA)+
  facet_grid(gene~sample_Species,scales="free")+
  theme_bw()+
  theme(axis.text=element_text(size=8),
        axis.title=element_text(size=8,face="bold"),
        axis.text.x = element_text(angle = 90, vjust = 0.5),
        legend.text=element_text(size=8))+
  scale_fill_manual(values=rev(mycolors), name="Species")+
     xlab("Samples")+ylab("Shannon Diversity")+
    theme(strip.background = element_rect(fill="white"),
           strip.text = element_text(color="black",size=8, face="bold"))+
     guides(fill=guide_legend(keywidth = 0.5,keyheight = 0.5))
p_div
```
### Stats

#### Anova results
```{r div-site-stats, echo = FALSE, message = FALSE, warning=FALSE, results='asis'}
library(kableExtra)
library(broom)
aov.V12.observed<-aov(Observed~sample_Species + Sex + sample_Species:Sex, data=alphaV12) %>%
Anova( type = 3)

aov.V12.shannon<-aov(Shannon~sample_Species + Sex + sample_Species:Sex, data=alphaV12) %>%
Anova( type = 3)

aov.V34.observed<-aov(Observed~sample_Species + Sex + sample_Species:Sex, data=alphaV34) %>%
Anova( type = 3)

aov.V34.shannon<-aov(Shannon~sample_Species + Sex + sample_Species:Sex, data=alphaV34) %>%
Anova( type = 3)

observed.aovV12<-tidy(aov.V12.observed) %>%add_column(gene="V12.obs")
shannon.aovV12<-tidy(aov.V12.shannon) %>%add_column(gene="V12.shan")
observed.aovV34<-tidy(aov.V34.observed) %>%add_column(gene="V34.obs")
shannon.aovV34<-tidy(aov.V34.shannon) %>%add_column(gene="V34.shan")

div.aov<-bind_rows(observed.aovV12,shannon.aovV12)%>% 
  bind_rows(.,observed.aovV34) %>%
  bind_rows(.,shannon.aovV34) %>%
  filter(term!="(Intercept)")

div.aov %>%
  filter(term!="Residuals")%>%
  mutate(p.value=cell_spec(if_else(
        p.value < 1e-02, 
        formatC(p.value, digits = 2, format = "e"),
        formatC(p.value, digits = 2, format = "f")
      ), "html", 
                           bold=ifelse(p.value<0.05, T, F)))%>%
  select(term, p.value, gene) %>%
  pivot_wider(names_from=gene, values_from=p.value)%>% 
  select(term, `V12.obs`, `V12.shan`, `V34.obs`,`V34.shan`)%>%
  rename("V12.obs"="Observed", "V12.shan"="Shannon", "V34.obs"="Observed","V34.shan"="Shannon") %>%
  kable(format = "html", escape = F, caption="P-value results from analysis of variance tests of the relationship between microbial alpha diversity and host. Signficant values (p < 0.05) are bolded") %>%
  kable_styling("striped", full_width = F) %>%
  add_header_above(c(" ", "V1-V2" =2, "V3-V4" =2))

```

#### TukeyHSD results
```{r div-between-species, echo = FALSE, message = FALSE, warning=FALSE, results='asis'}
library(kableExtra)
library(broom)
THSD.V12.observed<-aov(Observed~sample_Species, data=alphaV12) %>%
TukeyHSD()

THSD.V12.shannon<-aov(Shannon~sample_Species, data=alphaV12) %>%
TukeyHSD()

THSD.V34.observed<-aov(Observed~sample_Species, data=alphaV34) %>%
TukeyHSD()

THSD.V34.shannon<-aov(Shannon~sample_Species, data=alphaV34) %>%
TukeyHSD()

observed.THSDV12<-tidy(THSD.V12.observed) %>%add_column(gene="V12.obs")
shannon.THSDV12<-tidy(THSD.V12.shannon) %>%add_column(gene="V12.shan")
observed.THSDV34<-tidy(THSD.V34.observed) %>%add_column(gene="V34.obs")
shannon.THSDV34<-tidy(THSD.V34.shannon) %>%add_column(gene="V34.shan")

div.THSD<-bind_rows(observed.THSDV12,shannon.THSDV12)%>% 
  bind_rows(.,observed.THSDV34) %>%
  bind_rows(.,shannon.THSDV34)

div.THSD %>%
  mutate(adj.p.value=cell_spec(if_else(
        adj.p.value < 1e-02, 
        formatC(adj.p.value, digits = 2, format = "e"),
        formatC(adj.p.value, digits = 2, format = "f")
      ), "html", 
                           bold=ifelse(adj.p.value<0.05, T, F)))%>%
  select(contrast, adj.p.value, gene) %>%
  pivot_wider(names_from=gene, values_from=adj.p.value)%>% 
  select(contrast, `V12.obs`, `V12.shan`, `V34.obs`,`V34.shan`)%>%
  rename("V12.obs"="Observed", "V12.shan"="Shannon", "V34.obs"="Observed","V34.shan"="Shannon") %>%
  kable(format = "html", escape = F, caption="P-value results from Tukey's HSD of microbial alpha diversity between host species. Signficant values (p < 0.05) are bolded") %>%
  kable_styling("striped", full_width = F) %>%
  add_header_above(c(" ", "V1-V2" =2, "V3-V4" =2))

```

## Betadiversity
```{r, echo = FALSE, message = FALSE, warning=FALSE, results="hide"}
GPrV12  = transform_sample_counts(physeqV12, function(x) x / sum(x) )
physeqV122 <- filter_taxa(GPrV12, function(x) sum(x) > 1e-5, TRUE)
ordV12_weighted<-ordinate(physeqV122,"PCoA", "unifrac", weighted=TRUE)
ordV12_unweighted<-ordinate(physeqV122,"PCoA", "unifrac", weighted=FALSE)

GPrV34  = transform_sample_counts(physeqV34, function(x) x / sum(x) )
physeqV342 <- filter_taxa(GPrV34, function(x) sum(x) > 1e-5, TRUE)
ordV34_weighted<-ordinate(physeqV342,"PCoA", "unifrac", weighted=TRUE)
ordV34_unweighted<-ordinate(physeqV342,"PCoA", "unifrac", weighted=FALSE)

```

### PCoA of weighted and unweighted Unifrac distances
```{r betadiv-pcoa, echo=FALSE, warning=FALSE, message=FALSE,results=FALSE, fig.width = 15, fig.height=10, fig.align='center',fig.cap = "PCoA of weighted and unweighted unifrac distances after SVs were normalized to an even sampling depth. Color corresponds to animal species and ellipses are 95% confidence intervals.",fold.output=FALSE, fold.plot=FALSE}
p_pcoa_V12_weighted<- plot_ordination(physeqV122, ordV12_weighted, type ="sample", color = "sample_Species", shape="sex") +
  theme_bw()+ labs(title="V12-weighted")+
  theme(plot.title = element_text(hjust = 0.5))+
  scale_color_manual(values=rev(as.vector(kelly(10))), name="Species")+
  stat_ellipse() 

p_pcoa_V12_unweighted<- plot_ordination(physeqV122, ordV12_unweighted, type ="sample", color = "sample_Species", shape="sex") +
  theme_bw()+ labs(title="V12-unweighted")+
  theme(plot.title = element_text(hjust = 0.5))+
  scale_color_manual(values=rev(as.vector(kelly(10))), name="Species")+
  stat_ellipse() 

p_pcoa_V34_weighted<- plot_ordination(physeqV342, ordV34_weighted, type ="sample", color = "sample_Species", shape="sex") +
  theme_bw()+ labs(title="V34-weighted")+
  theme(plot.title = element_text(hjust = 0.5))+
  scale_color_manual(values=rev(as.vector(kelly(10))), name="Species")+
  stat_ellipse() 

p_pcoa_V34_unweighted<- plot_ordination(physeqV342, ordV34_unweighted, type ="sample", color = "sample_Species", shape="sex") +
  theme_bw()+ labs(title="V34-unweighted")+
  theme(plot.title = element_text(hjust = 0.5))+
  scale_color_manual(values=rev(as.vector(kelly(10))), name="Species")+
  stat_ellipse() 


ggarrange(p_pcoa_V12_weighted, p_pcoa_V12_unweighted,p_pcoa_V34_weighted, p_pcoa_V34_unweighted, legend="right",common.legend=TRUE,labels=c("A","B","C","D"))


```
### Stats

#### ADONIS
```{r bc-site-stats, echo = FALSE, message = FALSE, warning=FALSE, results='asis'}
library(kableExtra)
library(broom)
unifracV12<-phyloseq::distance(physeqV122, method="unifrac")
sampledV12<-data.frame(sample_data(physeqV122))
unifraqV12.adns<-adonis(unifracV12~sample_Species + Sex+ Pack_Family+sample_Species:Pack_Family+sample_Species:Sex+sample_Species:Sex:Pack_Family, data=sampledV12)

wunifracV12<-phyloseq::distance(physeqV122, method="wunifrac")
sampledV12<-data.frame(sample_data(physeqV122))
wunifraqV12.adns<-adonis(wunifracV12~sample_Species + Sex+ Pack_Family+sample_Species:Pack_Family+sample_Species:Sex+sample_Species:Sex:Pack_Family, data=sampledV12)

unifracV34<-phyloseq::distance(physeqV342, method="unifrac")
sampledV34<-data.frame(sample_data(physeqV342))
unifraqV34.adns<-adonis(unifracV34~sample_Species + Sex+ Pack_Family+sample_Species:Pack_Family+sample_Species:Sex+sample_Species:Sex:Pack_Family, data=sampledV34)

wunifracV34<-phyloseq::distance(physeqV342, method="wunifrac")
sampledV34<-data.frame(sample_data(physeqV342))
wunifraqV34.adns<-adonis(wunifracV34~sample_Species + Sex+ Pack_Family+sample_Species:Pack_Family+sample_Species:Sex+sample_Species:Sex:Pack_Family, data=sampledV34)

unifraqV12.adns<-tidy(unifraqV12.adns$aov.tab) %>%add_column(gene="V12_U") 
wunifraqV12.adns<-tidy(wunifraqV12.adns$aov.tab) %>%add_column(gene="V12_W") 
unifraqV34.adns<-tidy(unifraqV34.adns$aov.tab) %>%add_column(gene="V34_U") 
wunifraqV34.adns<-tidy(wunifraqV34.adns$aov.tab) %>%add_column(gene="V34_W") 

BC.aov<-bind_rows(unifraqV12.adns,wunifraqV12.adns)%>% 
  bind_rows(.,unifraqV34.adns)%>%
  bind_rows(.,wunifraqV34.adns)

BC.aov %>% mutate(p.value=cell_spec(p.value, "html", bold=ifelse(p.value<0.05, T, F)))%>%
  select(term,R2, p.value, gene) %>%
  pivot_wider(names_from=gene, values_from=c(R2,p.value))%>% 
  select(term, R2_V12_U,p.value_V12_U,R2_V12_W,p.value_V12_W,R2_V34_U,p.value_V34_U, R2_V34_W,p.value_V34_W)%>%
  rename("R2_V12_U"="R2","R2_V12_W"="R2","R2_V34_U"="R2","R2_V34_W"="R2", "p.value_V12_U"="p.value", "p.value_V12_W"="p.value","p.value_V34_U"="p.value", "p.value_V34_W"="p.value") %>%
  kable(format = "html", escape = F, caption="P-value results from Adonis test of the relationship between unifrac distance and animal species, pack, and/or gender. Signficant values (p < 0.05) are bolded") %>%
  kable_styling("striped", full_width = F) %>%
  add_header_above(c(" ", "Weighted" =2, "Unweighted" =2, "Weighted" =2, "Unweighted"=2))%>%
   add_header_above(c(" ", "V1-V2" =4, "V3-V4" =4))


```


## Wolf only analysis

```{r Bacteria-Richness-Evenness-Wolf, echo=FALSE, warning=FALSE, message=FALSE, fig.show='hold', fig.width = 8, fig.height=4, fig.align='center', fig.cap ="Alpha diversity summary for Wolf samples after sampling SVs to an even depth." , fold.output=FALSE, fold.plot=FALSE}

library(data.table)

diversityV12_Wolf<-estimate_richness(physeqV12_Wolf, measures=c("Observed","Shannon"))
diversityV12_Wolf<-setDT(diversityV12_Wolf,keep.rownames = "SampleID")[]
diversityV12_Wolf$SampleID<-str_replace(diversityV12_Wolf$SampleID,"\\.","-")
alphaV12_Wolf<-diversityV12_Wolf%>%
  left_join(mappingV12_Wolf)%>%
  add_column(gene="V1-V2")

diversityV34_Wolf<-estimate_richness(physeqV34_Wolf, measures=c("Observed","Shannon"))
diversityV34_Wolf<-setDT(diversityV34_Wolf,keep.rownames = "SampleID")[]
diversityV34_Wolf$SampleID<-str_replace(diversityV34_Wolf$SampleID,"\\.","-")
alphaV34_Wolf<-diversityV34_Wolf%>%
  left_join(mappingV34_Wolf)%>%
  add_column(gene="V3-V4")


alpha_Wolf<-do.call("rbind", list(alphaV12_Wolf,alphaV34_Wolf))

#merge_all(list(df1, df2, df3), by="SampleID"")
#do.call("rbind", list(dataframes to merge))

p_div_Wolf <- ggplot(alpha_Wolf, aes(x=Pack_Family,y=Shannon,group=Pack_Family))+
  stat_boxplot(geom = 'errorbar')+
  geom_boxplot(aes(fill=Pack_Family),outlier.shape=NA)+
  facet_grid(gene~Pack_Family,scales="free")+
  theme_bw()+
  theme(axis.text=element_text(size=8),
        axis.title=element_text(size=8,face="bold"),
        axis.text.x = element_text(angle = 90, vjust = 0.5),
        legend.text=element_text(size=8))+
  scale_fill_manual(values=rev(mycolors), name="Pack")+
     xlab("Samples")+ylab("Shannon Diversity")+
    theme(strip.background = element_rect(fill="white"),
           strip.text = element_text(color="black",size=8, face="bold"))+
     guides(fill=guide_legend(keywidth = 0.5,keyheight = 0.5))
p_div_Wolf
```

```{r div-site-stats-Wolf, echo = FALSE, message = FALSE, warning=FALSE, results='asis'}
library(kableExtra)
library(broom)
aov.V12.Wolf.observed<-aov(Observed~Pack_Family+ Sex + Pack_Family:Sex, data=alphaV12_Wolf) %>%
Anova()

aov.V12.Wolf.shannon<-aov(Shannon~Pack_Family+ Sex + Pack_Family:Sex, data=alphaV12_Wolf) %>%
Anova()

aov.V34.Wolf.observed<-aov(Observed~Pack_Family+ Sex + Pack_Family:Sex, data=alphaV34_Wolf) %>%
Anova()

aov.V34.Wolf.shannon<-aov(Shannon~Pack_Family+ Sex + Pack_Family:Sex, data=alphaV34_Wolf) %>%
Anova()

observed.aovV12.Wolf<-tidy(aov.V12.Wolf.observed) %>%add_column(gene="V12.obs")
shannon.aovV12.Wolf<-tidy(aov.V12.Wolf.shannon) %>%add_column(gene="V12.shan")
observed.aovV34.Wolf<-tidy(aov.V34.Wolf.observed) %>%add_column(gene="V34.obs")
shannon.aovV34.Wolf<-tidy(aov.V34.Wolf.shannon) %>%add_column(gene="V34.shan")

div.aov.Wolf<-bind_rows(observed.aovV12.Wolf,shannon.aovV12.Wolf)%>% 
  bind_rows(.,observed.aovV34.Wolf) %>%
  bind_rows(.,shannon.aovV34.Wolf) %>%
  filter(term!="(Intercept)")

div.aov.Wolf %>%
  filter(term!="Residuals")%>%
  mutate(p.value=cell_spec(if_else(
        p.value < 1e-02, 
        formatC(p.value, digits = 2, format = "e"),
        formatC(p.value, digits = 2, format = "f")
      ), "html", 
                           bold=ifelse(p.value<0.05, T, F)))%>%
  select(term, p.value, gene) %>%
  pivot_wider(names_from=gene, values_from=p.value)%>% 
  select(term, `V12.obs`, `V12.shan`, `V34.obs`,`V34.shan`)%>%
  rename("V12.obs"="Observed", "V12.shan"="Shannon", "V34.obs"="Observed","V34.shan"="Shannon") %>%
  kable(format = "html", escape = F, caption="P-value results from analysis of variance tests of the relationship between microbial alpha diversity and wolf pack. Signficant values (p < 0.05) are bolded.") %>%
  kable_styling("striped", full_width = F) %>%
  add_header_above(c(" ", "V1-V2" =2, "V3-V4" =2))

```

```{r div-between-species-Wolf, echo = FALSE, message = FALSE, warning=FALSE, results='asis'}
library(kableExtra)
library(broom)
THSD.V12.Wolf.observed<-aov(Observed~Pack_Family, data=alphaV12_Wolf) %>%
TukeyHSD()

THSD.V12.Wolf.shannon<-aov(Shannon~Pack_Family, data=alphaV12_Wolf) %>%
TukeyHSD()

THSD.V34.Wolf.observed<-aov(Observed~Pack_Family, data=alphaV34_Wolf) %>%
TukeyHSD()

THSD.V34.Wolf.shannon<-aov(Shannon~Pack_Family, data=alphaV34_Wolf) %>%
TukeyHSD()

observed.THSDV12.Wolf<-tidy(THSD.V12.Wolf.observed) %>%add_column(gene="V12.obs")
shannon.THSDV12.Wolf<-tidy(THSD.V12.Wolf.shannon) %>%add_column(gene="V12.shan")
observed.THSDV34.Wolf<-tidy(THSD.V34.Wolf.observed) %>%add_column(gene="V34.obs")
shannon.THSDV34.Wolf<-tidy(THSD.V34.Wolf.shannon) %>%add_column(gene="V34.shan")

div.THSD.Wolf<-bind_rows(observed.THSDV12.Wolf,shannon.THSDV12.Wolf)%>% 
  bind_rows(.,observed.THSDV34.Wolf) %>%
  bind_rows(.,shannon.THSDV34.Wolf)

div.THSD.Wolf %>%
  mutate(adj.p.value=cell_spec(if_else(
        adj.p.value < 1e-02, 
        formatC(adj.p.value, digits = 2, format = "e"),
        formatC(adj.p.value, digits = 2, format = "f")
      ), "html", 
                           bold=ifelse(adj.p.value<0.05, T, F)))%>%
  select(contrast, adj.p.value, gene) %>%
  pivot_wider(names_from=gene, values_from=adj.p.value)%>% 
  select(contrast, `V12.obs`, `V12.shan`, `V34.obs`,`V34.shan`)%>%
  rename("V12.obs"="Observed", "V12.shan"="Shannon", "V34.obs"="Observed","V34.shan"="Shannon") %>%
  kable(format = "html", escape = F, caption="P-value results from Tukey's HSD of microbial alpha diversity between host species. Signficant values (p < 0.05) are bolded.") %>%
  kable_styling("striped", full_width = F) %>%
  add_header_above(c(" ", "V1-V2" =2, "V3-V4" =2))

```
```{r, echo = FALSE, message = FALSE, warning=FALSE, results="hide"}
GPrV12_Wolf  = transform_sample_counts(physeqV12_Wolf, function(x) x / sum(x) )
physeqV122_Wolf <- filter_taxa(GPrV12_Wolf, function(x) sum(x) > 1e-5, TRUE)
ordV12_weighted_Wolf<-ordinate(physeqV122_Wolf,"PCoA", "unifrac", weighted=TRUE)
ordV12_unweighted_Wolf<-ordinate(physeqV122_Wolf,"PCoA", "unifrac", weighted=FALSE)

GPrV34_Wolf  = transform_sample_counts(physeqV34_Wolf, function(x) x / sum(x) )
physeqV342_Wolf <- filter_taxa(GPrV34_Wolf, function(x) sum(x) > 1e-5, TRUE)
ordV34_weighted_Wolf<-ordinate(physeqV342_Wolf,"PCoA", "unifrac", weighted=TRUE)
ordV34_unweighted_Wolf<-ordinate(physeqV342_Wolf,"PCoA", "unifrac", weighted=FALSE)
```

```{r betadiv-pcoa-wolf, echo=FALSE, warning=FALSE, message=FALSE,results=FALSE, fig.width = 15, fig.height=10, fig.align='center',fig.cap = "PCoA of weighted and unweighted unifrac distances of wolf samples after sampling SVs to an even sampling depth",fold.output=FALSE, fold.plot=FALSE}
p_pcoa_V12_weighted_Wolf<- plot_ordination(physeqV122_Wolf, ordV12_weighted_Wolf, type ="sample", color = "Pack_Family", shape="Sex") +
  theme_bw()+ labs(title="V12-weighted")+
  theme(plot.title = element_text(hjust = 0.5))+
  scale_color_manual(values=rev(as.vector(kelly(10))), name="Pack")+
  stat_ellipse() 

p_pcoa_V12_unweighted_Wolf<- plot_ordination(physeqV122_Wolf, ordV12_unweighted_Wolf, type ="sample", color = "Pack_Family", shape="Sex") +
  theme_bw()+ labs(title="V12-unweighted")+
  theme(plot.title = element_text(hjust = 0.5))+
  scale_color_manual(values=rev(as.vector(kelly(10))), name="Pack")+
  stat_ellipse() 

p_pcoa_V34_weighted_Wolf<- plot_ordination(physeqV342_Wolf, ordV34_weighted_Wolf, type ="sample", color = "Pack_Family", shape="Sex") +
  theme_bw()+ labs(title="V34-weighted")+
  theme(plot.title = element_text(hjust = 0.5))+
  scale_color_manual(values=rev(as.vector(kelly(10))), name="Pack")+
  stat_ellipse() 

p_pcoa_V34_unweighted_Wolf<- plot_ordination(physeqV342_Wolf, ordV34_unweighted_Wolf, type ="sample", color = "Pack_Family", shape="Sex") +
  theme_bw()+ 
  labs(title="V34-unweighted")+
  theme(plot.title = element_text(hjust = 0.5))+
  scale_color_manual(values=rev(as.vector(kelly(10))), name="Pack")+
  stat_ellipse() 

ggarrange(p_pcoa_V12_weighted_Wolf, p_pcoa_V12_unweighted_Wolf,p_pcoa_V34_weighted_Wolf, p_pcoa_V34_unweighted_Wolf, legend="right",common.legend=TRUE,labels=c("A","B","C","D"))


```
### Stats-Wolf
```{r wolf-unifrac, echo = FALSE, message = FALSE, warning=FALSE, results='asis'}
library(kableExtra)
library(broom)
unifracV12_Wolf<-phyloseq::distance(physeqV122_Wolf, method="unifrac")
sampledV12_Wolf<-data.frame(sample_data(physeqV122_Wolf))
unifraqV12_Wolf.adns<-adonis(unifracV12_Wolf~Pack_Family+Sex+Sex:Pack_Family, data=sampledV12_Wolf)

wunifracV12_Wolf<-phyloseq::distance(physeqV122_Wolf, method="wunifrac")
sampledV12_Wolf<-data.frame(sample_data(physeqV122_Wolf))
wunifraqV12_Wolf.adns<-adonis(wunifracV12_Wolf~Pack_Family+Sex+Sex:Pack_Family, data=sampledV12_Wolf)

unifracV34_Wolf<-phyloseq::distance(physeqV342_Wolf, method="unifrac")
sampledV34_Wolf<-data.frame(sample_data(physeqV342_Wolf))
unifraqV34_Wolf.adns<-adonis(unifracV34_Wolf~Pack_Family+Sex+Sex:Pack_Family, data=sampledV34_Wolf)

wunifracV34_Wolf<-phyloseq::distance(physeqV342_Wolf, method="wunifrac")
sampledV34_Wolf<-data.frame(sample_data(physeqV342_Wolf))
wunifraqV34_Wolf.adns<-adonis(wunifracV34_Wolf~Pack_Family+Sex+Sex:Pack_Family, data=sampledV34_Wolf)

unifraqV12_Wolf.adns<-tidy(unifraqV12_Wolf.adns$aov.tab) %>%add_column(gene="V12_U") 
wunifraqV12_Wolf.adns<-tidy(wunifraqV12_Wolf.adns$aov.tab) %>%add_column(gene="V12_W") 
unifraqV34_Wolf.adns<-tidy(unifraqV34_Wolf.adns$aov.tab) %>%add_column(gene="V34_U") 
wunifraqV34_Wolf.adns<-tidy(wunifraqV34_Wolf.adns$aov.tab) %>%add_column(gene="V34_W") 

BC_Wolf.aov<-bind_rows(unifraqV12_Wolf.adns,wunifraqV12_Wolf.adns)%>% 
  bind_rows(.,unifraqV34_Wolf.adns)%>%
  bind_rows(.,wunifraqV34_Wolf.adns)

BC_Wolf.aov %>% mutate(p.value=cell_spec(p.value, "html", bold=ifelse(p.value<0.05, T, F)))%>%
  select(term,R2, p.value, gene) %>%
  pivot_wider(names_from=gene, values_from=c(R2,p.value))%>% 
  select(term, R2_V12_U,p.value_V12_U,R2_V12_W,p.value_V12_W,R2_V34_U,p.value_V34_U, R2_V34_W,p.value_V34_W)%>%
  rename("R2_V12_U"="R2","R2_V12_W"="R2","R2_V34_U"="R2","R2_V34_W"="R2", "p.value_V12_U"="p.value", "p.value_V12_W"="p.value","p.value_V34_U"="p.value", "p.value_V34_W"="p.value") %>%
  kable(format = "html", escape = F, caption="P-value results from Adonis test of the relationship between Unifrac unweighted and weighted distances of wolf and pack. Signficant values (p < 0.05) are bolded.") %>%
  kable_styling("striped", full_width = F) %>%
  add_header_above(c(" ", "Weighted" =2, "Unweighted" =2, "Weighted" =2, "Unweighted"=2))%>%
   add_header_above(c(" ", "V1-V2" =4, "V3-V4" =4))


```
Songbird Analysis

{\rtf1\ansi\ansicpg1252\cocoartf1671\cocoasubrtf600
{\fonttbl\f0\fnil\fcharset0 Menlo-Regular;\f1\froman\fcharset0 Times-Roman;}
{\colortbl;\red255\green255\blue255;\red0\green0\blue0;\red0\green0\blue0;}
{\*\expandedcolortbl;;\csgray\c0;\cssrgb\c0\c0\c0;}
\margl1440\margr1440\vieww13520\viewh9920\viewkind0
\pard\tx560\tx1120\tx1680\tx2240\tx2800\tx3360\tx3920\tx4480\tx5040\tx5600\tx6160\tx6720\pardirnatural\partightenfactor0

\f0\fs22 \cf2 \CocoaLigature0 \
qiime songbird multinomial --i-table V12genus.qza --m-metadata-file V12Analysis/sample-metadata-V12.txt --p-formula "Species" --p-epochs 10000 --p-differential-prior 0.5 --p-summary-interval 1 --p-learning-rate 0.0001 --o-differentials V12-differentials.qza --o-regression-stats V12-stats.qza --o-regression-biplot V12-ordination.qza\
\
qiime songbird multinomial --i-table V12genus.qza --m-metadata-file V12Analysis/sample-metadata-V12.txt --p-formula 1 --p-epochs 10000 --p-differential-prior 0.5 --p-summary-interval 1 --p-learning-rate 0.0001 --o-differentials null-V12-differentials.qza --o-regression-stats null-V12-stats.qza --o-regression-biplot null-V12-ordination.qza\
\
qiime songbird summarize-single --i-regression-stats V12-stats.qza --o-visualization regression-summaryV12.qzv\
\
qiime songbird summarize-paired --i-regression-stats V12-stats.qza --i-baseline-stats null-V12-stats.qza --o-visualization V12-paired-summary.qzv\
\
#Q2= 
\f1\fs32 \cf0 \expnd0\expndtw0\kerning0
\CocoaLigature1 0.306948
\f0\fs22  so model is sufficiently fit \
\
\cf2 \kerning1\expnd0\expndtw0 \CocoaLigature0 qiime songbird multinomial --i-table V34genus.qza --m-metadata-file V34Analysis/sample-metadata-V34.txt --p-formula "Species" --p-epochs 10000 --p-differential-prior 0.5 --p-summary-interval 1 --p-learning-rate 0.0001 --o-differentials V34-differentials.qza --o-regression-stats V34-stats.qza --o-regression-biplot V34-ordination.qza\
\
qiime songbird multinomial --i-table V34genus.qza --m-metadata-file V34Analysis/sample-metadata-V34.txt --p-formula 1 --p-epochs 10000 --p-differential-prior 0.5 --p-summary-interval 1 --p-learning-rate 0.0001 --o-differentials null-V34-differentials.qza --o-regression-stats null-V34-stats.qza --o-regression-biplot null-V34-ordination.qza\
\
qiime songbird summarize-single --i-regression-stats V34-stats.qza --o-visualization regression-summaryV34.qzv\
\
qiime songbird summarize-paired --i-regression-stats V34-stats.qza --i-baseline-stats null-V34-stats.qza --o-visualization V34-paired-summary.qzv\
\
#Q2=
\f1\fs32 \cf0 \expnd0\expndtw0\kerning0
\CocoaLigature1 0.266061
\f0\fs22 \cf2 \kerning1\expnd0\expndtw0 \CocoaLigature0 \
}
