# Supplementary material for: From wolves to humans: oral microbiome resistance to transfer across mammalian hosts
Source: mBio. 2024 Feb 1;15(3):e03342-23. doi: 10.1128/mbio.03342-23 (PMC10936156; doi:10.1128/mbio.03342-23)
Supplement: Supplemental tables — Tables S1-S5. [file mbio.03342-23-s0003.xlsx]

## Sheet: Table1_Samples and metadata
Table 1. Metadata associated with human, dog and wolf samples
Sample ID	Host Species	Breed	Sex	Pack_Family	Social status	Dentition wear
1005	Wolf	Wolf	F	8Mile	adult	Light
1047	Wolf	Wolf	M	Prospect Peak	adult subordinate	Light
1048	Wolf	Wolf	M	Prospect Peak	yearling	Light
1090	Wolf	Wolf	F	Mollie	adult subordinate	Light
1091	Wolf	Wolf	F	Wapiity Lake	pup	None
1104	Wolf	Wolf	F	Wapiity Lake	pup	None
1105	Wolf	Wolf	M	Wapiity Lake	pup	None
1106	Wolf	Wolf	M	Wapiity Lake	pup	None
1108	Wolf	Wolf	M	1108M	adult	Light
779	Wolf	Wolf	F	Mollie	Alpha	Moderate
821	Wolf	Wolf	F	Prospect Peak	Alpha	Moderate
890	Wolf	Wolf	M	Mollie	Alpha	Moderate
962	Wolf	Wolf	M	8Mile	adult subordinate	Moderate
963	Wolf	Wolf	F	8Mile	adult subordinate	Moderate
964	Wolf	Wolf	M	Prospect Peak	adult subordinate	Light
BEE	Dog	Pointer springer spangle mix	M	NA	NA	NA
BTR	Dog	Border Terrier mix	M	NA	NA	NA
BTS	Dog	Border Terrier mix	F	NA	NA	NA
CAN	Dog	Black lab Golden retriever mix	M	NA	NA	NA
CAP	Dog	Mix	M	NA	NA	NA
Che	Dog	ShihTzu mix	M	NA	NA	NA
D1J2	Dog	German Shepherd	M	NA	NA	NA
DEX	Dog	Puggle	M	NA	NA	NA
GAI	Dog	pitt/plot hound mix	F	NA	NA	NA
Har	Dog	Goldendoodle	M	NA	NA	NA
JET	Dog	Mix	M	NA	NA	NA
Mis	Dog	Black lab Golden retriever mix	F	NA	NA	NA
Osc	Dog	Dachsund	M	NA	NA	NA
Pol	Dog	American eskimo	M	NA	NA	NA
Sav	Dog	Miniature dachsund	M	NA	NA	NA
SKU	Dog	Mix	M	NA	NA	NA
TS	Dog	Labrador ChowChow mix	M	NA	NA	NA
or09	Human	Human	M	NA	NA	NA
or1	Human	Human	M	NA	NA	NA
or10	Human	Human	F	NA	NA	NA
or11	Human	Human	F	NA	NA	NA
or13	Human	Human	M	NA	NA	NA
or14	Human	Human	F	NA	NA	NA
or15	Human	Human	F	NA	NA	NA
or21	Human	Human	F	NA	NA	NA
or30	Human	Human	F	NA	NA	NA
or31	Human	Human	M	NA	NA	NA
or32	Human	Human	M	NA	NA	NA
or33	Human	Human	M	NA	NA	NA
or34	Human	Human	F	NA	NA	NA
or88	Human	Human	F	NA	NA	NA
or89	Human	Human	M	NA	NA	NA

## Sheet: Table 2 Genera V12 %
Table 2. Relative abundance of microbial taxa (%) in oral microbiota, based on V1-2 amplicon sequences
Taxonomy	Wolf	Wolf	Wolf	Wolf	Wolf	Wolf	Wolf	Wolf	Wolf	Wolf	Wolf	Wolf	Wolf	Wolf	Wolf		Dog	Dog	Dog	Dog	Dog	Dog	Dog	Dog	Dog	Dog	Dog	Dog	Dog	Dog	Dog	Dog	Dog		Human	Human	Human	Human	Human	Human	Human	Human	Human	Human	Human	Human	Human	Human	Human
	V12-1005	V12-1047	V12-1048	V12-1090	V12-1091	V12-1104	V12-1105	V12-1106	V12-1108	V12-779	V12-821	V12-890	V12-962	V12-963	V12-964		V12-BEE	V12-BTR	V12-BTS	V12-CAN	V12-CAP	V12-Che	V12-D1J2	V12-DEX	V12-GAI	V12-Har	V12-JET	V12-Mis	V12-Osc	V12-Pol	V12-Sav	V12-SKU	V12-TS		V12-or09	V12-or1	V12-or10	V12-or11	V12-or13	V12-or14	V12-or15	V12-or21	V12-or30	V12-or31	V12-or32	V12-or33	V12-or34	V12-or88	V12-or89
d__Archaea;p__Euryarchaeota;c__Methanobacteria;o__Methanobacteriales;f__Methanobacteriaceae;g__Methanobrevibacter	0	0	0	0	0	0	0	0	0	0	0	0	0	0	0		0	0.0768147	0	0.105179	0	0	0	0.146328	0	0	0	0	0.0200357	0	0.00875925	0.0582715	0		0	0	0	0	0	0	0	0	0	0	0	0	0	0	0
d__Bacteria;p__Actinobacteriota;c__Actinobacteria;o__Actinomycetales;f__Actinomycetaceae;g__Actinomyces	0.0894109	3.6032	7.89917	3.83984	3.96903	16.4635	6.28181	1.30773	3.30514	2.26395	5.3507	4.26321	4.72802	1.24261	8.09018		3.08107	2.82081	2.90175	5.41014	3.89617	0.496629	0.216393	4.12782	1.64116	1.97791	4.15099	3.82949	2.74288	2.83613	2.48763	2.99331	1.28717		7.32253	3.69207	4.64944	17.4865	6.2398	8.95537	6.31227	7.66054	15.7092	7.295	8.73713	5.09594	7.94622	4.4644	4.59603
d__Bacteria;p__Actinobacteriota;c__Actinobacteria;o__Actinomycetales;f__Actinomycetaceae;g__F0332	0	0	0	0	0	0	0	0	0	0	0	0	0	0	0		0	0	0	0	0	0	0	0	0	0	0	0	0	0	0	0	0		0.270129	0.0652395	0.0569784	0.0145964	0.0380067	0	0.539476	0.194348	0.322592	0	0	0.0206313	0	1.78144	0.579247
d__Bacteria;p__Actinobacteriota;c__Actinobacteria;o__Actinomycetales;f__Actinomycetaceae;g__Trueperella	0	0.0716589	0	0	0	0.0143982	0.0121177	0	0.013267	0	0	0	0	0	0		0	0	0	0	0	0	0	0	0	0	0	0	0	0	0	0	0		0	0	0	0	0	0	0	0	0	0	0	0	0	0	0
d__Bacteria;p__Actinobacteriota;c__Actinobacteria;o__Bifidobacteriales;f__Bifidobacteriaceae;g__Alloscardovia	0	0	0	0	0	0	0	0	0	0	0	0	0	0	0		0	0	0	0	0	0	0	0	0	0	0	0	0	0	0	0	0		0	0	0	0	0	0	0	0	0.0108739	0.034066	0	0	0	0	0
d__Bacteria;p__Actinobacteriota;c__Actinobacteria;o__Bifidobacteriales;f__Bifidobacteriaceae;g__Bifidobacterium	0	0	0	0	0	0	0	0	0	0	0	0	0	0	0		0	0	0	0	0	0	0.0196721	0	0	0	0	0	0	0	0	0	0		0	0	0	0.0072982	0	0	0	0	0	0	0	0.030947	0.276826	0	0
d__Bacteria;p__Actinobacteriota;c__Actinobacteria;o__Bifidobacteriales;f__Bifidobacteriaceae;g__Parascardovia	0	0	0	0	0	0	0	0	0	0	0	0	0	0	0		0	0	0	0	0	0	0	0	0	0	0	0	0	0	0	0	0		0	0	0	0	0	0	0	0	0	0	0	0	0	0	0.019974
d__Bacteria;p__Actinobacteriota;c__Actinobacteria;o__Bifidobacteriales;f__Bifidobacteriaceae;g__Scardovia	0	0	0	0	0	0	0	0	0	0	0	0	0	0	0		0	0	0	0	0	0	0	0	0	0	0	0	0	0	0	0	0		0	0	0	0	0	0	0	0	0	0	0	0.0954198	0.0263644	0	0.119844
d__Bacteria;p__Actinobacteriota;c__Actinobacteria;o__Corynebacteriales;f__Corynebacteriaceae;g__Corynebacterium	0.368518	7.50705	23.8381	10.4244	19.7762	14.4174	5.70258	9.13094	1.6733	5.64675	31.4467	3.93196	22.3162	1.93701	15.1546		16.3451	1.83075	1.84121	9.1933	5.28597	0.708604	0.27541	3.85217	11.1055	6.53626	13.6	0.276655	1.27427	0.0112545	0.569351	10.5011	0.67846		1.87348	0.43493	3.52412	0.0608184	3.04948	0.376428	8.79701	2.52247	0.295408	2.81612	6.00319	1.14504	1.1653	0.156551	1.70778
d__Bacteria;p__Actinobacteriota;c__Actinobacteria;o__Corynebacteriales;f__Dietziaceae;g__Dietzia	0	0.0140202	0	0	0	0.0415947	0	0	0.00497512	0	0	0	0	0	0		0	0	0	0	0	0	0	0	0	0	0	0	0	0	0	0	0		0	0	0	0	0	0	0	0	0	0	0	0	0	0	0
d__Bacteria;p__Actinobacteriota;c__Actinobacteria;o__Corynebacteriales;f__Mycobacteriaceae;g__Mycobacterium	0	0.015578	0	0	0	0	0	0	0	0	0	0	0	0	0		0	0	0	0	0	0	0	0	0	0	0	0	0	0	0	0	0		0	0	0	0	0	0	0	0	0	0	0	0	0	0	0
d__Bacteria;p__Actinobacteriota;c__Actinobacteria;o__Euzebyales;f__Euzebyaceae;g__uncultured	0.148615	0.328696	3.81214	2.91712	4.33124	12.8112	8.07523	4.64493	4.73466	2.53185	4.01917	1.96777	2.9278	0.950231	1.7971		1.82168	0.550506	0.39181	1.29392	3.74541	0.191787	0.0459016	0.490029	1.26359	0.637471	2.14305	0.112846	1.53473	0.266357	0.512416	1.5856	0.272652		0	0	0	0.0170291	0	0	0	0	0	0.00648877	0	0	0	0	0
d__Bacteria;p__Actinobacteriota;c__Actinobacteria;o__Micrococcales;f__Brevibacteriaceae;g__Brevibacterium	0	0.0358295	0	0	0	0	0	0	0.0066335	0	0	0	0	0	0		0	0	0	0	0	0	0	0	0	0	0	0	0	0	0	0	0		0	0	0	0	0	0	0	0	0	0	0	0	0	0	0
d__Bacteria;p__Actinobacteriota;c__Actinobacteria;o__Micrococcales;f__Cellulomonadaceae;g__Cellulomonas	0.00483302	0.183821	0	0	0	0.0175977	0	0	0.0298507	0	0	0	0	0	0.00966184		0	0	0	0	0	0	0	0	0	0	0	0	0	0	0	0	0		0	0	0	0	0	0	0	0	0	0	0	0	0	0	0
d__Bacteria;p__Actinobacteriota;c__Actinobacteria;o__Micrococcales;f__Dermabacteraceae;g__Dermabacter	0.00483302	0.0171358	0	0	0.00574944	0.0111986	0.0169648	0	0.0199005	0	0	0	0	0	0.00322061		0	0	0	0	0	0	0	0	0	0	0	0	0	0	0	0	0		0	0	0	0	0	0	0	0	0	0	0	0	0	0	0
d__Bacteria;p__Actinobacteriota;c__Actinobacteria;o__Micrococcales;f__Intrasporangiaceae;__	0	0.00934681	0	0	0	0	0.0169648	0	0	0	0	0	0	0	0		0	0	0	0	0	0	0	0	0	0	0	0	0	0	0	0	0		0	0	0	0	0	0	0	0	0	0	0	0	0	0	0
d__Bacteria;p__Actinobacteriota;c__Actinobacteria;o__Micrococcales;f__Intrasporangiaceae;g__Knoellia	0.0181238	0	0	0	0	0	0	0	0	0	0	0	0	0.00644953	0		0	0	0	0	0	0	0	0	0	0	0	0	0	0	0	0	0		0	0	0	0	0	0	0	0	0	0	0	0	0	0	0
d__Bacteria;p__Actinobacteriota;c__Actinobacteria;o__Micrococcales;f__Microbacteriaceae;__	0	0.0249248	0	0	0	0.0367953	0	0	0	0	0	0	0	0	0		0	0	0	0	0	0	0	0	0	0	0	0.0291216	0	0	0	0	0		0	0	0	0	0	0	0	0	0	0	0	0	0	0	0
d__Bacteria;p__Actinobacteriota;c__Actinobacteria;o__Micrococcales;f__Microbacteriaceae;g__Frondihabitans	0	0.023367	0	0	0	0	0	0	0	0	0	0	0	0	0		0	0	0	0	0	0	0	0	0	0	0	0	0	0	0	0	0		0	0	0	0	0	0	0	0	0	0	0	0	0	0	0
d__Bacteria;p__Actinobacteriota;c__Actinobacteria;o__Micrococcales;f__Microbacteriaceae;g__Leucobacter	1.85709	0	0.00426176	0.275851	0	0.0511934	0.0266589	0.105943	0.00995025	0	0	0.234557	0.192465	0.103193	0		0.932024	0	0	1.14053	0.0942241	0	0.0459016	0.221194	0.26178	0.126621	1.15232	0.0655236	0	0	0	0.564313	2.41583		0	0.00483255	0	0	0	0	0	0	0	0	0	0	0	0	0
d__Bacteria;p__Actinobacteriota;c__Actinobacteria;o__Micrococcales;f__Microbacteriaceae;g__Microbacterium	0	0.0436185	0	0	0	0.00799898	0	0	0	0	0	0	0	0	0		0	0	0	0	0	0	0	0	0	0	0	0	0	0	0	0	0		0	0	0	0	0	0	0	0	0	0	0	0	0	0	0
d__Bacteria;p__Actinobacteriota;c__Actinobacteria;o__Micrococcales;f__Microbacteriaceae;g__Plantibacter	0	0	0	0	0	0.0207973	0	0	0	0	0	0	0	0	0		0	0	0	0	0	0	0	0	0	0	0	0	0	0	0	0	0		0	0	0	0	0	0	0	0	0	0	0	0	0	0	0
d__Bacteria;p__Actinobacteriota;c__Actinobacteria;o__Micrococcales;f__Microbacteriaceae;g__Pseudoclavibacter	0.0169156	0.367641	0.0191779	0.0275851	0.0229978	0.295962	0.181765	0.241682	0.0149254	0.102429	0.208948	0.0411817	0.0369377	0.197786	0.020934		0.0577701	0.0810822	0	0	0.0424008	0	0.0590164	0.0272238	0.357431	0.261974	0.127152	0.0218412	0.0240428	0	0	0	0.0158519		0	0	0	0	0	0	0	0	0	0	0	0	0	0	0
d__Bacteria;p__Actinobacteriota;c__Actinobacteria;o__Micrococcales;f__Micrococcaceae;g__Glutamicibacter	0	0.00934681	0	0	0	0.00959877	0	0	0	0	0	0	0	0	0		0	0	0	0	0	0	0	0	0	0	0	0	0	0	0	0	0		0	0	0	0	0	0	0	0	0	0	0	0	0	0	0
d__Bacteria;p__Actinobacteriota;c__Actinobacteria;o__Micrococcales;f__Micrococcaceae;g__Kocuria	0	0.0716589	0	0	0	0	0	0	0.0116086	0	0	0	0	0	0.00805153		0	0	0	0	0	0	0	0	0	0	0	0	0	0	0	0	0		0	0	0	0	0	0	0	0	0	0	0	0	0	0	0
d__Bacteria;p__Actinobacteriota;c__Actinobacteria;o__Micrococcales;f__Micrococcaceae;g__Micrococcus	0	0.0218092	0	0	0	0	0	0	0	0	0	0	0	0	0		0	0	0	0	0	0.00807526	0	0	0	0.0349299	0	0	0	0	0	0	0		0	0	0	0	0	0	0	0	0	0	0	0	0	0	0
d__Bacteria;p__Actinobacteriota;c__Actinobacteria;o__Micrococcales;f__Micrococcaceae;g__Rothia	2.66903	0.0373873	0	0.00689627	0	0	0.138142	0	0.00995025	0	0	0	0	0	0		0	0	0	0	0.0141336	0.032301	0	0	0.307088	0	0	1.09206	0	0	0	0	0		5.46939	0.360025	2.3646	6.81896	2.37206	5.99819	0.397716	1.86655	5.82841	4.00519	5.91944	1.06251	4.3343	16.4162	4.3084
d__Bacteria;p__Actinobacteriota;c__Actinobacteria;o__Propionibacteriales;f__Nocardioidaceae;g__Aeromicrobium	0	0.0436185	0	0	0	0	0	0	0	0	0	0	0	0	0		0	0	0	0	0	0	0	0	0	0	0	0	0	0	0	0	0		0	0	0	0	0	0	0	0	0	0	0	0	0	0	0
d__Bacteria;p__Actinobacteriota;c__Actinobacteria;o__Propionibacteriales;f__Nocardioidaceae;g__Nocardioides	0.00604127	0.109046	0	0	0	0	0	0	0	0	0	0	0	0	0		0	0	0	0	0	0	0	0	0	0	0	0	0	0	0	0	0		0	0	0	0	0	0	0	0	0	0	0	0	0	0	0
d__Bacteria;p__Actinobacteriota;c__Actinobacteria;o__Propionibacteriales;f__Propionibacteriaceae;__	0	0	0	0	0	0	0	0	0	0	0	0	0	0	0		0	0	0.0206216	0	0.579478	0	0	0.0102089	0	0	0	0	0	0	0	0	0		0	0	0	0	0	0.00986274	0	0	0	0.0454214	0	0	0	0	0
d__Bacteria;p__Actinobacteriota;c__Actinobacteria;o__Propionibacteriales;f__Propionibacteriaceae;g__Aestuariimicrobium	0	0.0389451	0	0	0	0	0	0	0	0.0210112	0	0.0608774	0	0	0.00483092		0.0154054	0	0	0.0241035	0	0.0201882	0	0	0	0	0.233113	0	0.214382	0	0	0.0306692	0		0	0	0	0	0	0	0	0	0	0	0	0	0	0	0
d__Bacteria;p__Actinobacteriota;c__Actinobacteria;o__Propionibacteriales;f__Propionibacteriaceae;g__Brooklawnia	0	0	0	0	0	0	0	0	0	0	0.145444	0	0	0	0		0	0	0	0	0	0	0	0.0306268	0	0	0	0	0.546974	0	0.179565	0	0		0	0	0	0	0	0	0	0	0	0	0	0	0	0	0
d__Bacteria;p__Actinobacteriota;c__Actinobacteria;o__Propionibacteriales;f__Propionibacteriaceae;g__Cutibacterium	0.00845778	0.154222	0	0.0179303	0	0	0	0	0.0215589	0	0.0122911	0	0	0.0580458	0		0	0	0	0	0	0	0.118033	0	0	0.0218312	0	0.0254814	0	0	0	0	0		0	0	0	0	0.0223569	0.0197255	0	0	0.00543695	0	0	0	0	0.0521836	0
d__Bacteria;p__Actinobacteriota;c__Actinobacteria;o__Propionibacteriales;f__Propionibacteriaceae;g__Friedmanniella	0	0.015578	0	0	0	0	0	0	0.0331675	0	0	0	0	0	0		0	0	0	0	0	0	0	0	0	0	0	0	0	0	0	0	0		0	0	0	0	0	0	0	0	0	0	0	0	0	0	0
d__Bacteria;p__Actinobacteriota;c__Actinobacteria;o__Propionibacteriales;f__Propionibacteriaceae;g__Propionibacteriaceae	0	0.0186936	0	0	0	0	0	0	0	0	0	0	0	0	0		0	0	0	0	0	0	0	0	0	0	0	0	0	0	0	0	0		0	0	0	0	0	0	0	0	0	0	0	0	0	0	0
d__Bacteria;p__Actinobacteriota;c__Actinobacteria;o__Propionibacteriales;f__Propionibacteriaceae;g__Propionibacterium	0	0	0	0	0	0	0	0	0	0	0	0	0	0	0		0	0	0	0	0	0	0	0	0	0	0	0	0.0220392	0	0	0	0		0	0	0	0	0	0	0	0	0	0	0	0	1.08885	0	0.185759
d__Bacteria;p__Actinobacteriota;c__Actinobacteria;o__Propionibacteriales;f__Propionibacteriaceae;g__Propioniciclava	0.00241651	0.00778901	4.66662	0.481359	0.0268307	0	0.147836	0.162225	0	0.41497	0.213045	0.859445	1.74385	0.00644953	0.645733		0.843443	0.328596	0.0972161	1.42868	1.03646	0.0262446	0	0.0612537	0.0402739	0.122255	1.3457	0.0582432	0	0.0937875	0.529935	0.644053	0.120474		0	0	0	0	0	0	0	0	0	0	0	0	0	0	0
d__Bacteria;p__Actinobacteriota;c__Actinobacteria;o__Propionibacteriales;f__Propionibacteriaceae;g__Pseudopropionibacterium	0	0	0	0	0	0	0	0	0	0	0	0	0	0	0		0	0	0	0	0	0	0	0	0	0	0	0	0	0	0	0	0		0.217846	1.16706	0.0598274	0	0	0.930385	1.53967	1.12155	0.266411	0.395815	0.528727	0.0335259	0.0817295	0.331096	0.141816
d__Bacteria;p__Actinobacteriota;c__Actinobacteria;o__Propionibacteriales;f__Propionibacteriaceae;g__Tessaracoccus	0	0.015578	1.79207	1.04134	0.205063	0.271965	0	0.218507	0	0.428102	0.276549	0.0501343	1.0537	0.0429969	0.0917874		0	0.367004	0.771837	0.164342	1.09771	0.0141317	0	0.149731	4.22372	0.0698598	0.206623	0.0509628	0.116207	0	0.0656944	0.134944	0.101452		0	0	0	0	0	0	0	0	0	0	0	0	0	0	0
d__Bacteria;p__Actinobacteriota;c__Actinobacteria;o__Propionibacteriales;f__Propionibacteriaceae;g__uncultured	0.106326	0.506286	0.313239	0.735142	0	2.01734	0.947603	0.579374	0.222222	0.309915	0.110619	0.112802	0.57545	0.0451467	0.573269		0.0847294	0.396876	0.200324	0.146812	1.07887	0.0666209	0	0	0.624245	0.620006	0.418543	0.0254814	2.00357	0.0637755	1.32265	0.0153346	0.110963		0	0	0	0	0	0	0	0	0	0	0	0	0	0	0
d__Bacteria;p__Actinobacteriota;c__Actinobacteria;o__Pseudonocardiales;f__Pseudonocardiaceae;g__Pseudonocardia	0	0.0280404	0	0	0	0	0	0	0	0	0	0	0	0	0		0	0	0	0	0	0	0	0	0	0	0	0	0	0	0	0	0		0	0	0	0	0	0	0	0	0	0	0	0	0	0	0
d__Bacteria;p__Actinobacteriota;c__Coriobacteriia;o__Coriobacteriales;f__Atopobiaceae;g__Atopobium	0	0	0	0	0	0	0	0	0	0	0	0	0	0	0		0	0	0	0	0	0	0	0	0	0	0	0	0	0	0.0262778	0.00613384	0		0	0	0	0.0583856	0.00894274	0.00821895	0	0	0.00724927	0	0	0.00515783	0.466649	0	0.0399481
d__Bacteria;p__Actinobacteriota;c__Coriobacteriia;o__Coriobacteriales;f__Atopobiaceae;g__Olsenella	0	0	0	0	0	0	0	0	0	0	0	0	0	0	0		0	0	0	0	0	0	0	0	0	0	0	0	0	0	0	0	0		0	0	0	0	0	0	0.189014	0	0	0	0.0131361	0	0.0843659	0.00359887	0
d__Bacteria;p__Actinobacteriota;c__Coriobacteriia;o__Coriobacteriales;f__Coriobacteriaceae;g__Collinsella	0	0	0	0	0	0.015998	0.0145412	0	0	0	0	0	0	0	0		0	0	0	0	0	0	0	0	0	0	0	0	0	0	0	0	0		0	0	0	0	0	0	0	0	0	0	0	0	0	0	0
d__Bacteria;p__Bacteroidota;c__Bacteroidia;o__Bacteroidales;f__Bacteroidaceae;g__Bacteroides	0	0.00467341	0	0.0303436	0	0.0367953	0.0290824	0	0.0165837	0.425476	0	0.938227	0	0.0795442	0		0.107837	0.503563	0.456621	0.507269	0.259116	2.06525	0.170492	0.551283	0.0352396	0.668035	0.230464	0.888209	0.270481	0.577731	0.0832129	0.410967	0.377275		0	0	0	0	0	0	0	0	0	0	0	0	0	0	0
d__Bacteria;p__Bacteroidota;c__Bacteroidia;o__Bacteroidales;f__Dysgonomonadaceae;__	0	0	0	0	0	0	0	0	0	0	0	0	0	0	0		0	0	0	0	0	0	0	0.0918805	0	0	0	0	0	0	0	0	0		0	0	0	0	0	0	0	0	0	0	0	0	0	0	0
d__Bacteria;p__Bacteroidota;c__Bacteroidia;o__Bacteroidales;f__Dysgonomonadaceae;g__Petrimonas	0	0	0	0	0	0	0	0	0	0	0	0	0	0	0		0.227229	0.0256049	0	0.1249	0	0	0	0	0	0	0.0238411	0	0.0160285	0	0.140148	0.116543	0		0	0	0	0	0	0	0	0	0	0	0	0	0	0	0
d__Bacteria;p__Bacteroidota;c__Bacteroidia;o__Bacteroidales;f__Dysgonomonadaceae;g__uncultured	0	0	0	0	0	0	0	0	0	0	0	0.0107431	0	0	0		0.188716	0.140827	0.0382972	0.281573	0	0	0	0.0578507	0.120822	0.340567	0.217219	0	0.0480856	0	0	0.104275	0.0348741		0	0	0	0	0	0	0	0	0	0	0	0	0	0	0
d__Bacteria;p__Bacteroidota;c__Bacteroidia;o__Bacteroidales;f__F082;g__F082	0.0217486	0	0	0	0	0	0	0	0	0	0.0163881	0	0	0	0		6.66282	0.196304	0.0265135	2.36762	0	0	0	3.47104	0	0	1.11788	0	0.246439	0	0.00875925	7.22873	0		0	0	0	0	0	0	0	0	0	0	0	0	0	0	0
d__Bacteria;p__Bacteroidota;c__Bacteroidia;o__Bacteroidales;f__Marinifilaceae;g__Odoribacter	0	0	0	0	0	0	0	0	0	0	0	0	0	0	0		0	0.0256049	0.0235675	0.0317728	0	0.0343199	0	0.0816715	0	0	0	0	0.0621106	0	0.223361	0.116543	0		0	0	0	0	0	0	0	0	0	0	0	0	0	0	0
d__Bacteria;p__Bacteroidota;c__Bacteroidia;o__Bacteroidales;f__MgMjR-022;g__MgMjR-022	0	0	0	0	0	0	0	0	0	0	0	0	0	0	0		0	0.268852	0	0.0536851	0	1.59486	0	0.0442388	0.0151027	2.07833	0.010596	0	0	0	0	0	0.050726		0	0	0	0	0	0	0	0	0	0	0	0	0	0	0
d__Bacteria;p__Bacteroidota;c__Bacteroidia;o__Bacteroidales;f__Paludibacteraceae;__	0	0	0	0	0	0	0	0	0	0	0	0	0	0	0		0.204121	0.0938847	0	0.407569	0	0.0827714	0	0.0646566	0.0201369	0.419159	0.100662	0	0.0300535	0	0.0175185	0.113476	0.0665779		0	0	0	0	0	0	0	0	0	0	0	0	0	0	0
d__Bacteria;p__Bacteroidota;c__Bacteroidia;o__Bacteroidales;f__Paludibacteraceae;g__F0058	0	0	0.360118	0.0372398	0.0134154	0.0111986	0.031506	0	0.00497512	0.367695	0.00819403	0.0590868	0.674599	0	0.020934		0	0.132292	0.0176757	0.014243	0.230849	0	0.0131148	0	0	0.165917	0.0688742	0.0218412	0.14025	0	0	0	0		0	0	0	0	0	0	0.114196	0	0	0.0973315	0.0131361	0	0	0	0
d__Bacteria;p__Bacteroidota;c__Bacteroidia;o__Bacteroidales;f__Paludibacteraceae;g__H1	0	0	0.0255705	0	0	0	0	0	0.0165837	0.0814183	0	0.080573	0.182744	0.0107492	0.0177134		0.0154054	0.115222	0.050081	0.0383465	0.202582	0.0302822	0	0.0306268	0.135924	0.0480286	0.0900662	0	0.142253	0	0.140148	0	0.0570668		0	0	0	0	0	0	0	0	0	0	0	0	0	0	0
d__Bacteria;p__Bacteroidota;c__Bacteroidia;o__Bacteroidales;f__Paludibacteraceae;g__uncultured	0	0	0	0	0	0	0	0	0	0	0	0	0	0	0		0.0269594	0.106687	0	0.161055	0.0282672	0.0666209	0	0.0238209	0	0.152818	0.0264901	0	0	0.0337635	0	0.00920076	0.0665779		0	0	0	0	0	0	0	0	0	0	0	0	0	0	0
d__Bacteria;p__Bacteroidota;c__Bacteroidia;o__Bacteroidales;f__Porphyromonadaceae;g__Porphyromonas	0.195737	1.42539	1.06544	3.92949	18.1299	1.40302	6.73016	2.26784	1.10282	8.22062	0.407653	24.607	5.68451	4.89949	5.31079		23.1658	13.0798	30.9	19.6937	15.2596	16.9722	4.39344	16.3275	11.906	18.3513	16.8053	9.62105	34.4834	14.1807	28.9493	19.3063	10.7476		0.726153	3.5326	1.02561	0.160561	4.724	0.557245	4.52845	5.31824	0.335279	3.76673	7.67475	1.01609	1.55022	0.645997	0.603216
d__Bacteria;p__Bacteroidota;c__Bacteroidia;o__Bacteroidales;f__Prevotellaceae;g__Alloprevotella	0.00483302	0	0	0.0137925	0.233811	0.062392	10.9423	0.208575	0.0497512	0.346684	0	2.81647	0.0252731	0.118241	0		0.119391	1.59177	3.49683	0.377987	0	4.44543	0.64918	1.34418	0.518526	2.04777	0.386755	3.57104	1.04987	4.82068	0.289055	1.53959	4.51779		0.052283	5.75315	8.54961	0.398969	18.4288	0.384647	1.00413	11.0798	0.565443	2.04558	1.55498	13.627	0.780385	0.363486	0.113852
d__Bacteria;p__Bacteroidota;c__Bacteroidia;o__Bacteroidales;f__Prevotellaceae;g__Prevotella	0	0	0	0	0	0	0	0	0	0	0	0	0	0	0.00483092		0	0.00853497	0.0147297	0	0	0	0.0459016	2.34125	0	0	0	0	0.134239	0	0	0	0		0.0987568	1.79288	1.86319	3.38637	2.29381	0.687104	22.6265	1.14382	1.6927	3.21843	0.545147	6.09655	11.4131	0.638799	1.72775
d__Bacteria;p__Bacteroidota;c__Bacteroidia;o__Bacteroidales;f__Prevotellaceae;g__Prevotellaceae_Ga6A1_group	0	0	0	0	0	0.0191975	0	0	0	0	0	0	0	0	0		0	0	0	0	0	0	0	0	0	0	0	0	0	0	0	0	0		0	0	0	0	0	0	0	0	0	0	0	0	0	0	0
d__Bacteria;p__Bacteroidota;c__Bacteroidia;o__Bacteroidales;f__Prevotellaceae;g__Prevotellaceae_UCG-003	0	0	0	0	0	0	0	0	0	0	0	0	0	0	0		0.111689	0.0512098	0	0.102988	0	0	0	0.12591	0.140959	0	0.0344371	0	0	0	0	0.0950745	0		0	0	0	0	0	0	0	0	0	0	0	0	0	0	0
d__Bacteria;p__Bacteroidota;c__Bacteroidia;o__Bacteroidales;f__Rikenellaceae;g__Rikenellaceae_RC9_gut_group	0.0144991	0.0140202	0	0	0	0	0	0	0.00331675	0.013132	0.00819403	0.198747	0	0	0.00322061		0.234932	0.294457	0.0913242	0.73954	0.207293	2.9616	0.0196721	1.2557	0.125856	0.541414	0.484768	0.0436824	0.825469	0.896609	0	1.26357	4.34024		0	0	0	0	0	0	0	0	0	0	0	0	0	0	0
d__Bacteria;p__Bacteroidota;c__Bacteroidia;o__Bacteroidales;f__Tannerellaceae;g__Parabacteroides	0	0	0	0	0	0	0	0	0	0	0	0	0	0	0		0	0	0	0	0	0	0	0.0952835	0	0	0	0	0	0	0	0	0		0	0	0	0	0	0	0	0	0	0	0	0	0	0	0
d__Bacteria;p__Bacteroidota;c__Bacteroidia;o__Bacteroidales;f__Tannerellaceae;g__Tannerella	0	0	0.115067	0.0855137	0.0498285	0.00639918	0.0557414	0.0165536	0.0165837	0.407091	0.0348246	0.0966876	0.295501	0.0386972	0.127214		0.635471	1.037	0.241567	0.984957	2.04466	0.514798	0.0393443	0.340298	0.281917	0.458455	0.617219	0.0400422	0.97774	0.210084	1.33579	0.680856	0.25046		0	0.0241628	0.0911655	0	0.0245925	0	0.204765	0.00809782	0.0126862	0.0827318	0.0279142	0.0876831	0.174005	0.00359887	0.0319585
d__Bacteria;p__Bacteroidota;c__Bacteroidia;o__Chitinophagales;f__Chitinophagaceae;g__Edaphobaculum	0	0	0	0	0	0.0223971	0.00484707	0	0	0	0	0	0	0	0		0	0	0	0	0	0	0	0	0	0	0	0	0	0	0	0	0		0	0	0	0	0	0	0	0	0	0	0	0	0	0	0
d__Bacteria;p__Bacteroidota;c__Bacteroidia;o__Flavobacteriales;f__Flavobacteriaceae;__	0	0	0	0	0	0	0	0	0	0	0	0	0	0	0		0	0.115222	0	0.048207	0.0376896	0	0.0590164	0	0	0.218312	0.201325	0	0.00801427	0	0.0175185	0.0153346	0		0	0	0	0	0	0	0	0	0	0	0	0	0	0	0
d__Bacteria;p__Bacteroidota;c__Bacteroidia;o__Flavobacteriales;f__Flavobacteriaceae;g__Capnocytophaga	0.0241651	0.123066	0.990859	0.484118	0.362215	0.161579	0.334448	0.023175	0.880597	0.934997	0.376926	0.716204	0.283837	0.187036	0.52657		0.238783	2.18069	0.430108	1.06932	0.442853	0.589494	1.59344	0.139522	2.09928	1.24438	1.78013	1.98027	0	0.630252	0.214602	0.113476	0.431171		0.133612	0.72005	1.11963	0.0267601	0.773547	0.588477	1.0632	0.362378	0.0579941	1.26531	1.93429	0.508046	0.369101	0.154751	0.0759013
d__Bacteria;p__Bacteroidota;c__Bacteroidia;o__Flavobacteriales;f__Flavobacteriaceae;g__Flavobacterium	0	0	0.00852351	0	0	0	0	0	0	0	0.00819403	0	0.0194409	0	0.00644122		0.023108	0.0128025	0	0.101892	0.0141336	0	8.30164	0.0408358	0.26178	1.00424	1.08079	0.404062	0	0.183824	0	0	0.922579		0	0	0	0	0	0	0	0	0	0	0	0	0	0	0
d__Bacteria;p__Bacteroidota;c__Bacteroidia;o__Flavobacteriales;f__Weeksellaceae;g__Bergeyella	0.202987	0.654277	0.0191779	0.198612	0.0709098	0.209573	0.496825	0	0.237148	0.141825	0.383071	3.71352	0.56573	0.202085	0.0354267		0.0808781	1.32719	0.883783	0.0942228	0.0800905	0.847902	12.6033	0.0986864	3.44845	0.10479	0.487417	2.20596	0.0320571	0.0937875	0	0	0.941602		0.0668061	0.224714	0.074072	0.0316256	0.136377	0.177529	0.0118133	0.307717	0.0869912	0.225485	0.413786	0.0851042	0.0263644	0.170946	0.0159792
d__Bacteria;p__Bacteroidota;c__Bacteroidia;o__Flavobacteriales;f__Weeksellaceae;g__Chryseobacterium	0	0.00623121	0	0.00551701	0	0.518334	0.109059	0	0	0	0	0	0	0	0		0	0	0	0	0	0	0	0	0	0	0	0	0	0	0	0	0		0	0	0	0	0	0.0180817	0	0	0	0	0	0	0	0	0
d__Bacteria;p__Bacteroidota;c__Bacteroidia;o__Sphingobacteriales;f__Lentimicrobiaceae;g__Lentimicrobium	0	0	0	0.016551	0	0	0	0	0	0.338805	0	0.0698299	0	0.0128991	0.0128824		0.0616214	0.0981522	0.126676	0.181872	0.753793	0.127185	0	0.170149	0.0906162	0.550146	0.368212	0	0.240428	0.0112545	0	0.475373	1.25547		0	0	0	0	0.00670706	0	0	0	0	0	0	0	0.0316372	0.00719774	0
d__Bacteria;p__Bacteroidota;c__Bacteroidia;o__Sphingobacteriales;f__Sphingobacteriaceae;g__Pedobacter	0	0.0109046	0	0	0	0.00639918	0	0	0	0	0	0	0	0	0		0	0	0	0	0	0	0	0	0	0	0	0	0	0	0	0	0		0	0	0	0	0	0	0	0	0	0	0	0	0	0	0
d__Bacteria;p__Bacteroidota;c__Bacteroidia;o__Sphingobacteriales;f__Sphingobacteriaceae;g__Sphingobacterium	0	0	0	0	0	0.0175977	0	0	0	0	0	0	0	0	0		0	0	0	0	0	0	0	0	0	0	0	0	0	0	0	0	0		0	0	0	0	0	0	0	0	0	0	0	0	0	0	0
d__Bacteria;p__Bacteroidota;c__Kapabacteria;o__Kapabacteriales;f__Kapabacteriales;g__Kapabacteriales	0	0	0	0.0289643	0	0	0.0121177	0.0893892	0	0.323047	0	0.377798	0	0	0		0.643174	0.559041	0.315216	1.81105	4.19297	13.3524	0.0262295	3.24304	0.860854	1.55875	1.22914	0.120127	0.869548	4.86194	0.324092	2.61302	6.4644		0	0	0	0	0	0	0.00787557	0	0	0	0	0	0	0	0
d__Bacteria;p__Campilobacterota;c__Campylobacteria;o__Campylobacterales;f__Arcobacteraceae;g__Arcobacter	0	0	0	0	0	0	0	0	0	0	0	0	0	0	0		0.011554	0	0	0.00986053	0.00942241	0.0100941	0	0.326686	0	0	0.0503311	0.123767	0	0.105042	0	0.0797399	0.225097		0	0	0	0	0	0	0	0	0	0	0	0	0	0	0
d__Bacteria;p__Campilobacterota;c__Campylobacteria;o__Campylobacterales;f__Campylobacteraceae;g__Campylobacter	0	0.023367	0.594515	0.182061	0.484869	0.163179	0.237507	0	0.0829187	0.428102	0.188463	0.333035	0.581282	0.107492	0.507246		0.188716	0.247514	0.253351	0.860057	1.12127	3.45419	0.052459	0.551283	0.0906162	1.23128	0.508609	0.229333	0.647152	0.49895	3.64823	0.254554	0.494579		0.0116185	0.0362441	0.0569784	0.0267601	1.20727	0.103559	0.397716	0.0627581	0.0144985	0.0616433	0.00985205	0.136682	0.30319	0.0449859	0
d__Bacteria;p__Campilobacterota;c__Campylobacteria;o__Campylobacterales;f__Helicobacteraceae;g__Wolinella	0	0	0	0	0	0	0.0242354	0	0	0.0210112	0	0.153984	0	0	0		0.0423647	0.0597448	0.315216	0.0295816	0	0.351274	0.0262295	0.0646566	0.105719	0.157185	0.0635762	0	0	0.060024	0	0.0552046	0.101452		0	0	0	0	0	0	0	0	0	0	0	0	0	0	0
d__Bacteria;p__Campilobacterota;c__Campylobacteria;o__Campylobacterales;f__Rs-M59_termite_group;g__Rs-M59_termite_group	0	0	0	0	0	0	0	0	0	0	0	0	0	0	0		0.0462161	0	0	0.00986053	0	0	0	0.0272238	0	0.0742261	0	0	0	0	0	0	0		0	0	0	0	0	0	0	0	0	0	0	0	0	0	0
d__Bacteria;p__Chloroflexi;c__Anaerolineae;o__Anaerolineales;f__Anaerolineaceae;g__Flexilinea	0	0	0	0	0	0	0	0	0	0	0	0	0	0	0		1.21317	0.384074	0	2.27778	0.193159	0.00807526	0.0131148	0.445791	0.140959	0.301271	0.460927	0	0.238424	0	0.0875925	0.778998	0.123645		0	0	0	0	0	0	0	0	0	0	0	0	0	0	0
d__Bacteria;p__Chloroflexi;c__Chloroflexia;o__Thermomicrobiales;f__JG30-KF-CM45;g__JG30-KF-CM45	0	0.0186936	0	0	0	0	0	0	0	0	0	0	0	0	0		0	0	0	0	0	0	0	0	0	0	0	0	0	0	0	0	0		0	0	0	0	0	0	0	0	0	0	0	0	0	0	0
d__Bacteria;p__Deinococcota;c__Deinococci;o__Deinococcales;f__Deinococcaceae;g__Deinococcus	0.00845778	0.0716589	0	0.00551701	0	0.0847891	0.0339295	0.0165536	0.0149254	0	0	0	0	0	0		0	0	0	0	0	0	0	0	0	0	0	0	0	0	0	0	0		0	0	0	0	0	0	0	0	0	0	0	0	0	0	0
d__Bacteria;p__Desulfobacterota;c__Desulfobulbia;o__Desulfobulbales;f__Desulfobulbaceae;g__Desulfobulbus	0	0	0	0	0	0	0	0	0	0	0	0	0	0	0		0.80493	0.546238	0.129621	0.546712	0	0	0	0	0.483286	1.08719	0.196026	0	0.0280499	0	0	0.331227	0		0	0	0	0	0	0	0	0	0	0	0	0	0	0	0
d__Bacteria;p__Desulfobacterota;c__Desulfovibrionia;o__Desulfovibrionales;f__Desulfomicrobiaceae;g__Desulfomicrobium	0	0	0.547636	0.100685	0.0114989	0	0.031506	0.0165536	0.0248756	0.333552	0.0512127	0.266786	0.812629	0	0.0386473		1.94493	0.388341	0.111946	2.38515	2.00226	0.389631	0.0196721	0.83373	0.186267	0.305637	0.487417	0.131047	1.11198	0.030012	0.0437963	1.57333	0.947942		0	0	0	0	0	0	0	0	0	0	0	0	0	0	0
d__Bacteria;p__Desulfobacterota;c__Desulfovibrionia;o__Desulfovibrionales;f__Desulfoplanaceae;g__Desulfoplanes	0	0	0	0	0	0	0	0	0	0.0367695	0	0.0125336	0	0	0		0	0.0640123	0.0265135	0.0602588	0	0	0	0.0238209	0.0251712	0	0.0238411	0	0.0701248	0	0	0.337361	0		0	0	0	0	0	0	0	0	0	0	0	0	0	0	0
d__Bacteria;p__Desulfobacterota;c__Desulfovibrionia;o__Desulfovibrionales;f__Desulfovibrionaceae;g__Desulfovibrio	0	0	0	0	0	0	0	0	0	0	0	0	0	0	0		0.774119	1.14795	0.0471351	1.36623	0.334495	0	0	0.432179	0.0805477	0.144086	0.418543	0	1.78317	0.052521	0.0744536	1.39852	0.139497		0	0	0	0	0	0	0	0	0	0	0	0	0	0	0
d__Bacteria;p__Desulfobacterota;c__Desulfuromonadia;o__Bradymonadales;f__Bradymonadales;g__Bradymonadales	0	0	0	0.00551701	0	0	0	0	0	0.0157584	0	0.0286482	0.00388818	0	0		0.0385134	0.0170699	0.0324054	0.0799798	0.122491	0.30686	0	0.0646566	0.0402739	0.192115	0.0662252	0	0.0661177	0.0862845	0	0.0245354	0.117304		0	0	0	0	0	0	0	0	0	0	0	0	0	0	0
d__Bacteria;p__Elusimicrobiota;c__Endomicrobia;o__Endomicrobiales;f__Endomicrobiaceae;g__Endomicrobium	0	0	0	0	0	0	0	0	0	0	0	0.00716204	0	0	0		0	0.0469423	0.0353513	0	0	0	0	0	0.0453081	0	0	0	0.268478	0	0	0	0.0190223		0	0	0	0	0	0	0	0	0	0	0	0	0	0	0
d__Bacteria;p__Firmicutes;c__Bacilli;o__Acholeplasmatales;f__Acholeplasmataceae;g__Acholeplasma	0	0	0	0	0	0	0.00727061	0	0	0.0105056	0.0143396	0.0196956	0	0	0		0.103986	0.345666	0.0559729	0.382369	0.141336	1.79675	0	1.74233	0	0.157185	0.0900662	0.0072804	0.362646	0.127551	1.02045	0.337361	0.0380445		0	0	0	0	0	0	0	0	0	0	0	0	0	0	0
d__Bacteria;p__Firmicutes;c__Bacilli;o__Bacillales;f__Planococcaceae;g__Lysinibacillus	0	0	0	0	0	0.0415947	0	0	0	0	0	0	0	0	0		0	0	0	0	0	0	0	0	0	0	0	0	0	0	0	0	0		0	0	0	0	0	0	0	0	0	0	0	0	0	0	0
d__Bacteria;p__Firmicutes;c__Bacilli;o__Bacillales;f__Planococcaceae;g__Planomicrobium	0	0	0	0	0	0	0	0	0	0	0	0	0	0.0472966	0		0	0	0	0	0	0	0	0	0	0	0	0	0	0	0	0	0		0	0	0	0	0	0	0	0	0	0	0	0	0	0	0
d__Bacteria;p__Firmicutes;c__Bacilli;o__Bacillales;f__Planococcaceae;g__Savagea	0	0	0	0	0	0.143982	0	0	0	0	0	0	0	0	0		0	0	0	0	0	0	0	0	0	0	0	0	0	0	0	0	0		0	0	0	0	0	0	0	0	0	0	0	0	0	0	0
d__Bacteria;p__Firmicutes;c__Bacilli;o__Bacillales;f__Planococcaceae;g__Sporosarcina	0	0	0	0	0	0.0271965	0	0	0	0	0	0	0	0	0		0	0	0	0	0	0	0	0	0	0	0	0	0	0	0	0	0		0	0	0	0	0	0	0	0	0	0	0	0	0	0	0
d__Bacteria;p__Firmicutes;c__Bacilli;o__Erysipelotrichales;f__Erysipelatoclostridiaceae;g__Eggerthia	0	0	0	0	0	0	0	0	0	0	0	0	0	0	0		0	0	0	0	0	0	0	0	0	0	0	0	0.00400713	0	0	0	0		0	0	0	0	0	0	0	0	0	0	0	0.0232102	0	0.0143955	0
d__Bacteria;p__Firmicutes;c__Bacilli;o__Erysipelotrichales;f__Erysipelotrichaceae;__	0	0.0218092	0	0.011034	0.0095824	0.015998	0.0339295	0	0	0.0105056	0.00409702	1.00985	0	0.00429969	0		0	0	0	0.014243	0	0.11911	0.24918	0	0.0251712	0.122255	0.0291391	0.018201	0.0380678	0	0	0	0		0	0	0	0	0	0	0	0	0	0	0	0	0	0	0
d__Bacteria;p__Firmicutes;c__Bacilli;o__Erysipelotrichales;f__Erysipelotrichaceae;g__[Anaerorhabdus]_furcosa_group	0	0	0	0.0248266	0	0.00319959	0	0.00662142	0	0.0236376	0.00819403	0.0125336	0	0.00429969	0		0.100135	0.285922	0	0.254183	0.11778	0.143336	0.0262295	0.197373	0.291986	0.296904	0.606623	0	0.0400713	0.532713	0.0832129	0.386432	0.627734		0	0	0	0	0	0	0	0	0	0	0	0	0	0	0
d__Bacteria;p__Firmicutes;c__Bacilli;o__Erysipelotrichales;f__Erysipelotrichaceae;g__Bulleidia	0	0	0	0	0	0	0	0	0	0	0	0	0	0	0		0	0	0	0	0	0	0	0	0	0	0	0	0	0	0	0	0		0	0	0	0	0	0	0	0	0	0	0	0.0257891	0	0	0.00798961
d__Bacteria;p__Firmicutes;c__Bacilli;o__Erysipelotrichales;f__Erysipelotrichaceae;g__Erysipelothrix	0	0	0	0	0	0	0	0	0	0	0	0	0	0	0		0.227229	0	0	4.39341	0	0	0.0327869	0.0510447	0	0.310003	0.203974	0	0.0540963	0	0	0.932344	0		0	0	0	0	0	0	0	0	0	0	0	0	0	0	0
d__Bacteria;p__Firmicutes;c__Bacilli;o__Erysipelotrichales;f__Erysipelotrichaceae;g__Erysipelotrichaceae_UCG-007	0	0	0	0	0	0	0	0	0	0	0	0	0	0	0		0	0	0	0	0	0	0	0	0	0	0	0	0	0	0	0	0		0	0	0	0	0	0	0	0	0.0199355	0	0	0	0	0	0
d__Bacteria;p__Firmicutes;c__Bacilli;o__Erysipelotrichales;f__Erysipelotrichaceae;g__Solobacterium	0	0	0	0	0.0153318	0	0.099365	0	0	0	0	0.0286482	0	0.00429969	0		0	0	0	0	0	0	0	0	0	0	0	0.0218412	0	0	0	0	0		0	0	0	0.0340583	0	0	0.0196889	0	0	0.0454214	0	0.0670518	0.0500923	0	0
d__Bacteria;p__Firmicutes;c__Bacilli;o__Erysipelotrichales;f__Erysipelotrichaceae;g__uncultured	0	0.00467341	0	0	0	0.00799898	0	0	0	0.00525279	0	0	0	0	0		0.127094	0.00853497	0	0.0613544	0	0.0827714	0.0262295	0.473014	0	0.0567611	0.0450331	0	0.224399	0.0112545	0	0.113476	0.0348741		0	0	0	0	0	0	0	0	0	0	0	0	0	0	0
d__Bacteria;p__Firmicutes;c__Bacilli;o__Exiguobacterales;f__Exiguobacteraceae;g__Exiguobacterium	0	0	0	0	0	0.0287963	0	0	0	0	0	0	0	0	0		0	0	0	0	0	0	0	0	0	0	0	0	0	0	0	0	0		0	0	0	0	0	0	0	0	0	0	0	0	0	0	0
d__Bacteria;p__Firmicutes;c__Bacilli;o__Izemoplasmatales;f__Izemoplasmatales;g__Izemoplasmatales	0	0	0	0	0	0	0	0	0	0	0	0	0	0	0		0	0.0512098	0	0	0	0	0	0.0646566	0	0	0	0	0.0280499	0	0.0963518	0	0		0	0	0	0	0	0	0	0	0	0	0	0	0	0	0
d__Bacteria;p__Firmicutes;c__Bacilli;o__Lactobacillales;f__Aerococcaceae;g__Abiotrophia	0.148615	1.02815	0.262098	0.31309	1.06556	0.15998	1.85643	0.913756	0.0580431	0.365069	0.237627	0.374217	0.0330495	0.761045	0.0547504		0	0.0298724	0.0854323	0.0153386	0	0.0343199	0.262295	0	0	0	0	2.59182	0.144257	0.022509	0	0	0		0.659347	0.451844	0.66095	0.0608184	0	0	0.0787557	0.785489	0.215666	0.0875983	2.55661	0.0799464	0.276826	0.403073	0.20773
d__Bacteria;p__Firmicutes;c__Bacilli;o__Lactobacillales;f__Aerococcaceae;g__Globicatella	0	0.0358295	0	0	0	0.0255967	0	0	0.00829187	0	0	0	0	0	0		0	0	0	0	0	0	0	0	0	0	0	0	0	0	0	0	0		0	0	0	0	0	0	0	0	0	0	0	0	0	0	0
d__Bacteria;p__Firmicutes;c__Bacilli;o__Lactobacillales;f__Aerococcaceae;g__uncultured	0.051955	0	0	0.016551	0.0402461	0	0	0	0.00497512	0	0.0102425	0.0232766	0	0	0		0.20027	0.0853497	0	0.0668325	0.334495	0.0363387	0	0.119104	0.145993	0.122255	0.434437	0.203851	0	0.116297	0	0.156413	0		0	0	0	0	0	0	0	0	0	0	0	0	0	0	0
d__Bacteria;p__Firmicutes;c__Bacilli;o__Lactobacillales;f__Carnobacteriaceae;g__Granulicatella	0.00241651	0	0	0.0220681	0.0268307	0	0.341719	0.172157	0.013267	0	0	0.614145	0.00388818	0.00644953	0		0.023108	0.0298724	0.0618648	0.211454	0	0	0	1.23188	0	0.0305637	0.121854	0.53147	0.0400713	0	0	1.00595	1.80711		1.70501	3.89745	1.46435	2.0435	3.44519	1.31996	2.68163	10.0393	1.47885	2.4852	1.52378	2.70786	1.77696	1.34598	0.581244
d__Bacteria;p__Firmicutes;c__Bacilli;o__Lactobacillales;f__Lactobacillaceae;g__Lactobacillus	0	0	0	0	0	0	0	0	0	0	0	0	0	0	0		0	0	0	0	0	0	0.0196721	0	0	0	0	0	0	0	0.035037	0	0		0	0	0	0	0	0.00821895	0	0	0	0	0	0	0	0	0.0838909
d__Bacteria;p__Firmicutes;c__Bacilli;o__Lactobacillales;f__Streptococcaceae;g__Streptococcus	0.0459137	2.19494	1.83042	0.300677	0.724429	0.403148	1.05666	0.0529714	0.0149254	0.317794	0.483448	0.0680394	0.178856	2.7002	0.177134		0	0.324329	0.241567	0.014243	0.838594	0.0504704	0.531148	0	0.694724	0.165917	0	2.35521	0.296528	0.067527	0.140148	0.0552046	0		39.4301	15.4859	18.2901	53.2526	13.584	55.6998	17.5546	26.7248	31.8605	12.0091	20.7386	23.4913	25.4838	30.8783	45.0934
d__Bacteria;p__Firmicutes;c__Bacilli;o__Mycoplasmatales;f__Mycoplasmataceae;g__Mycoplasma	0	0.0358295	0	0.00551701	0.00766592	0.0207973	0.317483	0	0	0	0.0102425	0	0	0.0537461	0		0	0.0256049	0.0206216	0	0.023556	0	0	0.0102089	0	0	0	0.0291216	0.0901605	0.105042	0	0	0.050726		0	0	0	0	0.00670706	0	0	0	0	0.0178441	0	0.0464205	0.00790931	0.00719774	0.00798961
d__Bacteria;p__Firmicutes;c__Bacilli;o__Mycoplasmatales;f__Mycoplasmataceae;g__Ureaplasma	0.0144991	0.0669855	0.00426176	0.00551701	0.00766592	0.0399949	0.0460472	0	0	0.0341431	0	0	0	0.0365474	0		0	0	0.0176757	0	0	0	0	0	0.0352396	0.0742261	0	0.0655236	0.0100178	1.41056	0	0	0.0190223		0	0	0	0	0	0	0	0	0	0	0	0	0	0	0
d__Bacteria;p__Firmicutes;c__Bacilli;o__RF39;f__RF39;g__RF39	0	0	0	0	0	0	0	0	0	0	0	0	0	0	0		0.011554	0.0170699	0	0.324302	0	0.123148	0	0.0170149	0	0.0261974	0.0291391	0	0.014025	0.0337635	0.0437963	0.0122677	0		0	0	0	0	0	0	0	0	0	0	0	0	0	0	0
d__Bacteria;p__Firmicutes;c__Bacilli;o__Staphylococcales;f__Gemellaceae;g__Gemella	0.0132908	0.981415	0.206695	0.148959	0.482953	1.01107	1.03727	0.0562821	0.0447761	0.351937	0.245821	0.196956	0.0991485	1.73922	0.0901771		0	0.0640123	0.150243	0	0	0.0100941	0.432787	0.0136119	0.0302054	0	0	2.65735	0.0440785	0	0	0	0		2.81457	0.828783	0.256403	1.82942	0.438194	0.664091	3.20536	2.93748	0.386023	0.470436	0.126435	2.38292	0.587925	7.84554	5.02347
d__Bacteria;p__Firmicutes;c__Bacilli;o__Staphylococcales;f__Staphylococcaceae;g__Macrococcus	0	0	0	0	0	0.182377	0	0	0	0	0	0	0	0	0.0241546		0	0	0	0	0	0	0	0	0	0	0	0	0	0	0	0	0		0	0	0	0	0	0	0	0	0	0	0	0	0	0	0
d__Bacteria;p__Firmicutes;c__Bacilli;o__Staphylococcales;f__Staphylococcaceae;g__Staphylococcus	0	0.0186936	0	0	0	0	0	0	0.0845771	0	0.116765	0	0	0.00429969	0		0	0	0	0	0	0.022207	0.0196721	0	0	0	0	0.0291216	0	0	0	0	0		0	0	0	0	0	0	0	0	0.0144985	0	0	0	0	0.00899717	0
d__Bacteria;p__Firmicutes;c__Clostridia;o__Christensenellales;f__Christensenellaceae;g__Christensenella	0	0	0	0	0	0	0	0	0	0	0	0	0	0	0		0	0	0	0.0131474	0	0	0	0.0102089	0	0	0.010596	0	0	0	0	0	0		0	0	0	0	0	0	0	0	0	0	0	0	0	0	0
d__Bacteria;p__Firmicutes;c__Clostridia;o__Christensenellales;f__Christensenellaceae;g__Christensenellaceae_R-7_group	0	0	0	0.00413776	0	0.00799898	0	0.00993213	0	0.0210112	0	0.0340197	0	0	0		2.64202	1.037	0.18854	3.20796	0.555922	0.0888279	0	2.61349	0.704793	0.772825	0.601325	0.0072804	1.20014	0.161315	1.91828	1.11023	0.545305		0	0	0	0	0	0	0	0	0	0	0	0	0	0	0
d__Bacteria;p__Firmicutes;c__Clostridia;o__Clostridia_UCG-014;f__Clostridia_UCG-014;g__Clostridia_UCG-014	0	0	0	0	0.0134154	0	0.0169648	0	0	0	0	0.00895255	0	0	0		0	0.0298724	0.00883783	0.0416333	0	0	0	0.0136119	0	0.0130987	0.015894	0.0145608	0.00801427	0	0	0.0153346	0.076089		0	0	0	0.00973094	0	0	0	0.0101223	0	0.00324438	0	0.00773674	0.0105457	0	0
d__Bacteria;p__Firmicutes;c__Clostridia;o__Clostridia_vadinBB60_group;f__Clostridia_vadinBB60_group;g__Clostridia_vadinBB60_group	0	0	0	0	0	0	0	0	0	0	0.00409702	0.00895255	0	0	0		0	0.0554773	0.0235675	0.0131474	0	0	0	0.115701	0	0	0	0	0	0	0.035037	0.0460038	0		0	0	0	0	0	0	0	0	0	0	0	0	0	0	0
d__Bacteria;p__Firmicutes;c__Clostridia;o__Clostridia;f__Hungateiclostridiaceae;__	0	0	0	0	0	0	0	0	0	0	0	0	0	0	0		0	0.0426749	0	0.0920316	0	0	0	0.0272238	0	0	0.0397351	0	0	0	0	0.0276023	0		0	0	0	0	0	0	0	0	0	0	0	0	0	0	0
d__Bacteria;p__Firmicutes;c__Clostridia;o__Clostridia;f__Hungateiclostridiaceae;g__Fastidiosipila	0	0	0	0	0	0	0	0	0	0	0	0	0	0	0		0.177162	0.0213374	0.00883783	0.576293	0.0188448	0.0868091	0	0.170149	0.0503423	0.100424	0.0609272	0	0.172307	0	0.0919721	0.128811	0.0824298		0	0	0	0	0	0	0	0	0	0	0	0	0	0	0
d__Bacteria;p__Firmicutes;c__Clostridia;o__Clostridia;f__Hungateiclostridiaceae;g__Mageibacillus	0	0	0	0	0.0785757	0.0351955	1.34506	0.493296	0.0414594	0	0.00409702	0.00895255	0	0	0		0	0	0	0	0	0.0141317	0	0	0	0.493385	0	0.0582432	0	0	0	0	0		0	0	0	0	0	0	0	0	0	0	0	0	0	0	0
d__Bacteria;p__Firmicutes;c__Clostridia;o__Clostridiales;f__Clostridiaceae;g__Clostridium_sensu_stricto_1	29.7641	21.5179	0.903493	0.731004	1.17672	12.864	2.63681	5.1614	33.7546	0.425476	6.36062	0.125336	8.39068	19.1809	13.2319		0	0	0	0.00328684	0	0	0.0131148	0	0	0	0	0	0.410731	0	0	0	0.155348		0.246892	0	4.28763	0.442758	0.0402423	3.28265	0.425281	0.0607337	0	0.0275773	0.0197041	0	0.129185	1.21462	1.56796
d__Bacteria;p__Firmicutes;c__Clostridia;o__Clostridiales;f__Clostridiaceae;g__Clostridium_sensu_stricto_11	0	0	0	0	0	0	0	0	0	0	0	0	0	0	0		0	0	0	0	0	0	0	0	0	0	0	0	0	0	0	0	0.050726		0	0	0	0.0243273	0	0	0	0	0	0	0	0	0	0	0
d__Bacteria;p__Firmicutes;c__Clostridia;o__Clostridiales;f__Clostridiaceae;g__Clostridium_sensu_stricto_7	0	0	0	0	0	0.015998	0	0	0	0	0	0	0	0.0945931	0		0	0	0	0	0	0	0	0	0	0	0	0	0	0	0	0	0		0	0	0	0	0	0	0	0	0	0	0	0	0	0	0
d__Bacteria;p__Firmicutes;c__Clostridia;o__Lachnospirales;f__Defluviitaleaceae;g__Defluviitaleaceae_UCG-011	0.0157073	0.0280404	0.298323	0.288264	0.597942	0.0591924	0.121177	0.0463499	0.404643	0.530532	0.0450672	0.368845	0.108869	0.382672	0.291465		1.48277	0.256049	0.497864	1.7738	3.16122	0.593532	0.157377	2.03158	0.453081	0.51085	1.50464	1.23403	1.2923	1.39931	0.490518	2.83383	1.42984		0	0	0	0	0	0	0	0	0	0	0	0	0	0	0
d__Bacteria;p__Firmicutes;c__Clostridia;o__Lachnospirales;f__Lachnospiraceae;__	0	0	0	0	0	0.00479939	0.031506	0	0	0	0	0	0	0	0		0	0	0	0	0	0	0	0	0	0	0	0	0	0	0	0	0		0	0	0.037036	0	0	0	0	0	0	0	0	0	0	0	0
d__Bacteria;p__Firmicutes;c__Clostridia;o__Lachnospirales;f__Lachnospiraceae;g__[Ruminococcus]_torques_group	0	0	0	0	0	0.0175977	0.0121177	0	0	0	0	0	0	0	0		0	0	0	0	0	0	0	0	0	0	0	0	0	0	0	0	0		0	0	0	0	0	0	0	0	0	0	0	0	0	0	0
d__Bacteria;p__Firmicutes;c__Clostridia;o__Lachnospirales;f__Lachnospiraceae;g__Acetitomaculum	0	0	0	0	0	0	0	0	0	0	0	0	0	0	0		0	0	0	0	0	0	0	0.19397	0	0	0	0	0	0	0	0	0		0	0	0	0	0	0	0	0	0	0	0	0	0	0	0
d__Bacteria;p__Firmicutes;c__Clostridia;o__Lachnospirales;f__Lachnospiraceae;g__Catonella	0	0	0.168339	0.326883	0.565362	0.286363	0.336872	0.0364178	0.0696517	0.441234	0.127008	1.25873	0.0991485	0.105342	0.204509		0	0.422481	0.382972	0.0547807	0	0.64804	0.0786885	0.166746	0.0453081	0	0.0503311	0.207492	0.184328	1.07293	0	0.0950745	0.913068		0	0	0.0142446	0.0121637	0.0871918	0.039451	0.114196	0	0	0.228729	0.00656804	0.0283681	0	0.0179943	0.00998702
d__Bacteria;p__Firmicutes;c__Clostridia;o__Lachnospirales;f__Lachnospiraceae;g__Johnsonella	0	0	0.191779	0.0634457	0.091991	0.0175977	0.0339295	0	0.00331675	0.330926	0.0245821	0.10385	0.762083	0	0.0595813		0	0.302992	0.126676	0.475497	0.876284	0	0.0131148	0	0.0755135	0.275073	0.323179	0	2.10374	0.120048	1.419	0.208551	0.0634075		0	0.0096651	0.0170935	0	0.0134141	0.0147941	0	0.0101223	0	0.0243329	0.0180621	0.0232102	0	0	0
d__Bacteria;p__Firmicutes;c__Clostridia;o__Lachnospirales;f__Lachnospiraceae;g__Lachnoanaerobaculum	0	0	0	0	0	0	0	0	0	0	0	0	0	0	0		0	0	0	0	0	0	0	0	0	0	0	0	0	0	0	0	0		0	0.0410767	0.111108	0	0.0402423	0.0115065	0.114196	0.0769293	0	0	0.0229881	0.154735	0.22937	0.0197938	0.0299611
d__Bacteria;p__Firmicutes;c__Clostridia;o__Lachnospirales;f__Lachnospiraceae;g__Oribacterium	0	0	0	0	0	0	0	0	0	0	0	0	0	0	0		0	0	0	0	0	0	0	0	0	0	0	0	0	0	0	0	0		0	0	0	0	0.00894274	0	0.240205	0	0.039871	0.0113553	0	0.0232102	0.0263644	0	0.00998702
d__Bacteria;p__Firmicutes;c__Clostridia;o__Lachnospirales;f__Lachnospiraceae;g__Roseburia	0	0	0	0	0	0	0	0	0	0.0105056	0.00819403	0.0376007	0	0	0		0.034662	0.0810822	0.0883783	0.0986053	0.0753793	0.181693	0	0.102089	0.0151027	0.0436624	0.0715232	0	0.100178	0.022509	0.0569351	0.138011	0.114134		0	0	0	0	0	0	0	0	0	0	0	0	0	0	0
d__Bacteria;p__Firmicutes;c__Clostridia;o__Lachnospirales;f__Lachnospiraceae;g__Stomatobaculum	0	0	0	0	0	0	0	0	0	0	0	0	0	0	0		0	0	0	0	0	0	0	0	0	0	0	0	0	0	0	0	0		0	0	0	0.0340583	0	0	0	0.0141712	0	0	0	0.0670518	0.0369101	0	0.0299611
d__Bacteria;p__Firmicutes;c__Clostridia;o__Lachnospirales;f__Lachnospiraceae;g__uncultured	0	0	0.0575337	0.0275851	0.0555779	0	1.2045	0.168846	0.00497512	0.0183848	0	0.00716204	0.0427699	0.0257981	0.0161031		0	0.311526	0	0.0230079	0.579478	0	0	0	0.0251712	0.017465	0	0.0072804	0.104185	0	0.105111	0	0		0	0	0.0199425	0.0145964	0	0	0	0	0	0	0	0	0	0	0
d__Bacteria;p__Firmicutes;c__Clostridia;o__Oscillospirales;f__Oscillospiraceae;g__Colidextribacter	0	0	0	0	0	0	0	0	0	0	0	0	0	0	0		0.997497	0.789485	0.0324054	0.97181	0	0.0141317	0	0.0272238	0.0251712	0	0.209272	0	0.0500892	0	0	0.690057	0.177541		0	0	0	0	0	0	0	0	0	0	0	0	0	0	0
d__Bacteria;p__Firmicutes;c__Clostridia;o__Oscillospirales;f__Oscillospiraceae;g__uncultured	0	0	0	0	0	0	0	0	0	0	0	0	0	0	0		0	0	0	0	0	0	0	0.0544477	0	0	0	0	0.0160285	0	0.0481759	0	0		0	0	0	0	0	0	0	0	0	0	0	0	0	0	0
d__Bacteria;p__Firmicutes;c__Clostridia;o__Peptococcales;f__Peptococcaceae;g__Peptococcus	0	0	0.0362249	0.113099	1.5006	0.015998	0.152683	0.0331071	0.00995025	0.45174	0.0614553	0.98299	0.165247	0.853488	0		0	0.298724	0.0559729	0.0876491	0	0.407801	0	0.374328	0	0.148452	0.0980132	0.0109206	0.190339	0.101291	0.35475	0.0889407	0.16486		0	0	0.0284892	0	0	0.031232	0	0	0	0.0551545	0	0	0	0.0107966	0
d__Bacteria;p__Firmicutes;c__Clostridia;o__Peptostreptococcales-Tissierellales;f__Anaerovoracaceae;__	0	0	0	0	0	0	0	0	0	0	0	0	0	0	0		0	0	0	0	0	0	0	0.197373	0	0	0	0	0	0	0	0	0		0	0	0	0	0	0	0	0	0	0	0	0	0	0	0
d__Bacteria;p__Firmicutes;c__Clostridia;o__Peptostreptococcales-Tissierellales;f__Anaerovoracaceae;g__[Eubacterium]_brachy_group	0	0	0	0	0	0.00639918	0	0	0	0	0	0	0	0	0		0.0154054	0.0128025	0	0.178585	0	0	0	0.0102089	0	0	0.0503311	0.0145608	0.0200357	0	0.0525555	0.0429369	0		0	0	0	0	0.00670706	0	0.0630045	0.00404891	0.0199355	0.0145997	0	0.0128946	0	0.00359887	0
d__Bacteria;p__Firmicutes;c__Clostridia;o__Peptostreptococcales-Tissierellales;f__Anaerovoracaceae;g__[Eubacterium]_nodatum_group	0	0	0	0	0	0	0	0	0	0	0	0	0	0	0		0	0	0	0	0	0	0	0.0238209	0	0	0	0	0	0	0	0	0		0	0	0	0.0218946	0	0	0	0	0.0126862	0	0	0.00773674	0	0	0.00798961
d__Bacteria;p__Firmicutes;c__Clostridia;o__Peptostreptococcales-Tissierellales;f__Anaerovoracaceae;g__Amnipila	0	0	0	0	0	0	0	0	0	0	0	0.0555058	0	0	0		0	0	0.00883783	0.0405377	0	0.141317	0	0.333492	0.0302054	0.0218312	0.00794702	0	0.014025	0	0	0.0214684	0.456534		0	0	0	0	0	0	0	0	0	0	0	0	0	0	0
d__Bacteria;p__Firmicutes;c__Clostridia;o__Peptostreptococcales-Tissierellales;f__Anaerovoracaceae;g__Anaerovorax	0	0	0	0	0	0	0	0	0	0	0	0.00537153	0	0	0		0.011554	0.0298724	0	0.0251991	0	0.0161505	0	0.0136119	0	0.0392962	0	0	0	0	0.0262778	0.0184015	0.025363		0	0	0	0	0	0	0	0	0	0	0	0	0	0	0
d__Bacteria;p__Firmicutes;c__Clostridia;o__Peptostreptococcales-Tissierellales;f__Anaerovoracaceae;g__Family_XIII_AD3011_group	0	0.0031156	0	0	0	0	0	0	0	0	0	0	0	0	0		0.192567	0	0	0.55219	0	0	0	0.129313	0.0251712	0	0.0291391	0	0.0480856	0	0.0525555	0.141078	0		0	0	0	0	0	0	0	0	0	0	0	0	0	0	0
d__Bacteria;p__Firmicutes;c__Clostridia;o__Peptostreptococcales-Tissierellales;f__Anaerovoracaceae;g__Family_XIII_UCG-001	0	0	0	0	0	0	0	0	0	0	0	0	0	0	0		0	0.00853497	0	0.0197211	0	0	0	0.0170149	0	0	0.010596	0	0.0420749	0	0	0.0429369	0		0	0	0	0	0	0	0	0	0	0	0	0	0	0	0
d__Bacteria;p__Firmicutes;c__Clostridia;o__Peptostreptococcales-Tissierellales;f__Anaerovoracaceae;g__uncultured	0	0	0	0	0	0	0	0	0	0	0	0	0	0	0		0.023108	0.0682798	0	0.042729	0	0	0	0.0646566	0	0	0.0476821	0	0.0540963	0	0.0262778	0.0245354	0.0348741		0	0	0	0	0	0	0	0	0	0	0	0	0	0	0
d__Bacteria;p__Firmicutes;c__Clostridia;o__Peptostreptococcales-Tissierellales;f__Fusibacteraceae;g__Fusibacter	0	0.00934681	0.617955	0.595837	0.939075	0.0927881	0.0533178	0	0.0762852	1.25279	0.194608	0.510295	0.184688	0.232183	0.73913		0.523782	0.503563	0.0942701	1.50866	0.683124	0.81762	0.111475	1.07194	0.176198	0.847051	0.394702	0.203851	0.923644	0.656513	0.12263	0.800466	0.827468		0	0	0	0	0	0	0	0	0	0	0	0	0	0	0
d__Bacteria;p__Firmicutes;c__Clostridia;o__Peptostreptococcales-Tissierellales;f__Peptostreptococcaceae;g__[Eubacterium]_yurii_group	0	0	0	0	0	0	0	0	0	0	0	0	0	0	0		0	0	0	0	0	0	0	0	0	0	0	0	0	0	0	0	0		0	0	0	0.0072982	0.0335353	0.0263006	0	0.0141712	0	0.0697542	0	0	0	0.00359887	0
d__Bacteria;p__Firmicutes;c__Clostridia;o__Peptostreptococcales-Tissierellales;f__Peptostreptococcaceae;g__Filifactor	0	0	0.117198	0.0634457	0.473371	0.0255967	0.0702826	0	0.0066335	0.252134	0.0122911	0.227395	0.314942	0.328926	0.181965		0.350472	0.776682	0.106054	1.27529	0.734948	0.0605645	0.0196721	0.425373	0.145993	0.117888	0.529801	0.0254814	0.617098	0.052521	0.205842	0.791265	0.076089		0	0	0	0	0	0	0	0	0	0	0	0	0	0	0
d__Bacteria;p__Firmicutes;c__Clostridia;o__Peptostreptococcales-Tissierellales;f__Peptostreptococcaceae;g__Peptoanaerobacter	0	0	0	0.0179303	0	0	0	0	0	0	0	0.0143241	0	0	0		0	0.0170699	0	0	0	0	0.0196721	0	0	0	0	0.131047	0	0	0	0	0		0	0	0	0	0	0	0	0	0	0	0	0	0	0	0
d__Bacteria;p__Firmicutes;c__Clostridia;o__Peptostreptococcales-Tissierellales;f__Peptostreptococcaceae;g__Peptoclostridium	0	0	0	0	0	0.0143982	0.0169648	0	0	0	0	0	0	0	0		0	0	0	0	0	0	0	0	0	0	0	0	0	0	0	0	0		0	0	0	0	0	0	0	0	0	0	0	0	0	0	0
d__Bacteria;p__Firmicutes;c__Clostridia;o__Peptostreptococcales-Tissierellales;f__Peptostreptococcaceae;g__Peptostreptococcaceae	0	0	0	0	0	0	0	0	0	0	0	0.0626679	0	0	0		0	0	0	0	0	0	0	0	0	0	0	0	0	0	0	0	0		0	0	0	0	0	0	0	0	0	0	0	0	0	0	0
d__Bacteria;p__Firmicutes;c__Clostridia;o__Peptostreptococcales-Tissierellales;f__Peptostreptococcaceae;g__Peptostreptococcus	0	0	0	0	0.0153318	0	0.334448	0	0	0	0	0.0572963	0	0	0		0	0	0	0.0306772	0.023556	0	0	0.139522	0	0	0.0317881	0	0.060107	0	0.0262778	0.0460038	0		0	0.0096651	0	0	0	0	0	0	0.00543695	0.0129775	0	0.00773674	0	0	0
d__Bacteria;p__Firmicutes;c__Clostridia;o__Peptostreptococcales-Tissierellales;f__Peptostreptococcaceae;g__Proteocatella	0.00845778	0.0638699	3.37957	1.10478	2.74632	0.801497	1.1124	0.28141	0.548922	1.36573	1.0345	1.31782	0.643493	0.442868	2.63446		0.0423647	0.74681	0.259243	0.0558763	0.499388	0.411838	0.0393443	0.166746	0.29702	0.314369	0.0688742	0.192931	0.242432	0.262605	1.81754	0.0184015	0.0285334		0	0	0	0	0	0	0	0	0	0	0	0	0	0	0
d__Bacteria;p__Firmicutes;c__Clostridia;o__Peptostreptococcales-Tissierellales;f__Peptostreptococcaceae;g__uncultured	0	0.0124624	0.658441	0.282747	0.64777	0.215972	0.242354	0.00993213	0.162521	0.774787	0.270403	0.811101	0.890392	0.103193	0.602254		0.358174	1.16929	0.162027	0.781173	1.13069	0.335123	0	0.649969	0.13089	0.480286	0.378808	0.291216	0.621106	0.142557	0.127009	0.309759	0.298015		0	0	0	0	0	0	0	0	0	0	0	0	0	0	0
d__Bacteria;p__Firmicutes;c__Clostridia;o__Peptostreptococcales-Tissierellales;f__Peptostreptococcales-Tissierellales;g__Helcococcus	0	0.0031156	0	0	0	0.00639918	0	0	0.0066335	0	0	0	0	0	0		0.751011	0.405411	0.491972	1.89541	2.24253	1.10227	0	2.24256	0.332259	0.301271	0.638411	0	0.19635	0	0.433583	0.941545	1.34741		0	0	0	0	0	0	0	0	0	0	0	0	0	0	0
d__Bacteria;p__Firmicutes;c__Clostridia;o__Peptostreptococcales-Tissierellales;f__Peptostreptococcales-Tissierellales;g__Parvimonas	0.00845778	0.0732167	0.0234397	0.016551	1.85515	0.15838	2.05516	0.162225	0.0232172	0.354563	0.163881	0.109221	0.513239	0.27303	0.410628		0	0.0298724	0	0.0317728	0.230849	0.0161505	0	0.428776	0	0.0392962	0	0.127407	0.136243	0	0.0875925	0.0276023	0		0	0.0289953	0.0256403	0.10704	0.0201212	0.00657516	0.181138	0	0.181232	0.217374	0.0311982	0.134104	0.0342737	0.0215932	0.0119844
d__Bacteria;p__Firmicutes;c__Clostridia;o__Peptostreptococcales-Tissierellales;f__Peptostreptococcales-Tissierellales;g__Peptoniphilus	0	0.015578	0	0	0	0	0	0	0	0	0	0	0	0	0		0	0	0	0	0	0	0	0.0782686	0	0	0	0	0	0	0	0	0		0	0	0	0	0	0	0	0	0	0	0	0	0	0	0
d__Bacteria;p__Firmicutes;c__Clostridia;o__Peptostreptococcales-Tissierellales;f__Peptostreptococcales-Tissierellales;g__uncultured	0	0	0	0.0427569	0	0	0.0654355	0	0.0215589	0.29153	0.0245821	0.205909	0.103037	0.300978	0		0	0.204839	0.159081	0.0350597	0.0329784	0.0686397	0.0262295	0.0136119	0	0.00873248	0.00794702	0.35674	0.116207	0	0	0.0245354	0		0	0	0	0	0	0	0	0	0	0	0	0	0	0	0
d__Bacteria;p__Firmicutes;c__Clostridia;o__Peptostreptococcales-Tissierellales;f__Peptostreptococcales-Tissierellales;g__W5053	0	0.0202514	0	0	0	0.0143982	0	0	0.00995025	0	0	0	0	0	0		0.1425	0.0170699	0	0.221314	0	0	0	0.697611	0	0	0.156291	0	0.468835	0	0	0.423235	0.0158519		0	0	0	0	0	0	0	0	0	0	0	0	0	0	0
d__Bacteria;p__Firmicutes;c__Negativicutes;o__Acidaminococcales;f__Acidaminococcaceae;g__Phascolarctobacterium	0	0	0	0	0	0	0	0	0	0	0	0	0	0	0		0	0.0426749	0.00883783	0	0	0	0	0.108895	0	0	0	0	0.0320571	0	0	0	0		0	0	0	0	0	0	0	0	0	0	0	0	0	0	0
d__Bacteria;p__Firmicutes;c__Negativicutes;o__Acidaminococcales;f__Acidaminococcaceae;g__Succiniclasticum	0	0	0	0	0	0	0	0	0	0	0	0	0	0	0		0	0	0	0	0	0	0	0.0170149	0	0	0	0	0.0921641	0	0.00875925	0	0		0	0	0	0	0	0	0	0	0	0	0	0	0	0	0
d__Bacteria;p__Firmicutes;c__Negativicutes;o__Veillonellales-Selenomonadales;f__Selenomonadaceae;__	0	0	0	0	0	0	0	0	0	0	0	0	0	0	0		0	0	0	0	0	0	0	0	0	0	0	0	0	0	0	0	0		0	0	0.119655	0	0.071542	0.0180817	0.425281	0.0425136	0	0.0405548	0.0262721	0.0773674	0.0105457	0	0
d__Bacteria;p__Firmicutes;c__Negativicutes;o__Veillonellales-Selenomonadales;f__Selenomonadaceae;g__Centipeda	0	0	0	0	0	0	0	0	0	0	0	0	0	0	0		0	0	0	0	0	0	0	0	0	0	0	0	0	0	0	0	0		0	0	0.074072	0	0	0	0.232329	0	0	0	0	0.0567361	0	0.0197938	0
d__Bacteria;p__Firmicutes;c__Negativicutes;o__Veillonellales-Selenomonadales;f__Selenomonadaceae;g__Selenomonadaceae	0	0	0	0	0	0	0	0	0	0	0	0	0	0	0		0	0	0	0	0	0	0	0	0	0	0	0	0	0	0	0	0		0	0	0	0	0	0	0	0	0	0	0	0	0	0	0.0699091
d__Bacteria;p__Firmicutes;c__Negativicutes;o__Veillonellales-Selenomonadales;f__Selenomonadaceae;g__Selenomonas	0	0	0	0	0	0	0	0	0	0	0	0	0	0	0		0.119391	0.10242	0.0353513	0.220218	0.070668	0.054508	0	0.350507	0	0	0	0	0.478852	0	0	0.134944	0		0.0319507	0.0579906	0.196576	0	0.786961	0.0493137	1.2404	0	0	0.165464	0.0459763	0.894883	0.87266	0	0.0339559
d__Bacteria;p__Firmicutes;c__Negativicutes;o__Veillonellales-Selenomonadales;f__Selenomonadaceae;g__uncultured	0	0	0	0	0	0	0	0	0	0	0	0	0	0	0		0	0	0	0	0	0	0	0	0	0	0	0	0	0	0	0	0		0	0	0	0	0	0	0	0	0	0	0	0	0.0237279	0	0.0279636
d__Bacteria;p__Firmicutes;c__Negativicutes;o__Veillonellales-Selenomonadales;f__Veillonellaceae;__	0	0	0	0	0	0	0	0	0	0	0	0	0	0	0		0	0	0	0	0	0	0	0	0	0	0	0	0	0	0	0	0		0	0	0	0	0	0	0	0	0	0	0.0229881	0	0.042183	0	0
d__Bacteria;p__Firmicutes;c__Negativicutes;o__Veillonellales-Selenomonadales;f__Veillonellaceae;g__Anaeroglobus	0	0	0	0	0	0	0	0	0	0	0	0	0	0	0		0	0	0	0	0	0	0	0	0	0	0	0	0	0	0	0	0		0	0	0	0	0	0	0.0236267	0	0	0	0	0.0799464	0.250461	0	0
d__Bacteria;p__Firmicutes;c__Negativicutes;o__Veillonellales-Selenomonadales;f__Veillonellaceae;g__Dialister	0	0	0	0	0	0	0	0	0	0	0	0	0	0	0		0	0	0	0	0	0	0	0	0	0	0	0	0	0	0.534314	0	0		0	0	0	0.0121637	0	0	0.153574	0.0121467	0.0108739	0.0827318	0.00821005	0.183103	0.287371	0	0
d__Bacteria;p__Firmicutes;c__Negativicutes;o__Veillonellales-Selenomonadales;f__Veillonellaceae;g__Megasphaera	0	0	0	0	0	0	0	0	0	0	0	0	0	0	0		0	0	0	0	0	0	0	0	0	0	0	0	0	0	0	0	0		0	0	0	0	0	0	0	0	0	0	0	0	0.0764566	0	0
d__Bacteria;p__Firmicutes;c__Negativicutes;o__Veillonellales-Selenomonadales;f__Veillonellaceae;g__Veillonella	0	0	0.0149161	0.00827552	0	0	0	0	0	0	0	0	0	0	0		0	0	0	0	0	0	0	0	0	0	0	0	0.0380678	0	0	0	0		4.42082	17.1676	16.8742	1.68832	4.66141	2.82403	3.6267	4.73318	4.83889	0.728364	1.13627	13.5625	20.8911	5.29034	9.10217
d__Bacteria;p__Fusobacteriota;c__Fusobacteriia;o__Fusobacteriales;f__Fusobacteriaceae;g__Fusobacterium	0.0132908	0.0389451	5.42309	1.17512	11.0504	0.433545	7.82076	1.3905	0.306799	1.34997	0.303179	1.05282	5.49788	1.25336	6.1868		2.1683	2.53489	8.33702	4.10308	10.4023	8.40433	0.288525	8.79671	1.12263	2.59791	4.46358	0.480507	11.0577	20.8283	24.8675	7.45262	5.70668		0.40955	3.18707	2.5042	0.243273	2.19544	0.839977	3.05572	2.08316	1.0004	5.91775	3.44658	2.49381	1.58977	0.640599	0.149805
d__Bacteria;p__Fusobacteriota;c__Fusobacteriia;o__Fusobacteriales;f__Leptotrichiaceae;__	0	0	0	0	0	0	0	0	0	0	0	0	0	0	0		0	1.00713	0	0	0	0	0	0	0	0	0	0	0	0	0	0	0		0	0	0	0	0	0	0	0	0	0	0	0	0	0	0
d__Bacteria;p__Fusobacteriota;c__Fusobacteriia;o__Fusobacteriales;f__Leptotrichiaceae;g__Leptotrichia	0	0.0716589	0.285538	0.0151718	0.371797	0.801497	0.104212	0	0.0182421	0.178595	0.23353	0.0393912	0.960379	0.0236483	0.254428		0.011554	0.652925	0.0117838	0.0186254	0.621879	0.0363387	0	0	0.52356	0.305637	0.0582781	0.0072804	0.0540963	0	0.100731	0	0		13.9015	3.69449	4.09105	0.0583856	2.74989	0.313964	12.2229	5.08948	1.21969	3.10974	3.44329	4.91799	6.45399	1.02028	9.82922
d__Bacteria;p__Fusobacteriota;c__Fusobacteriia;o__Fusobacteriales;f__Leptotrichiaceae;g__Oceanivirga	0	0	0	0	0.0114989	0	0.186612	0	0	0	0	0	0	0	0		0	0	0	0	0	0	0	0	0	0	0	0.0072804	0	0	0	0	0		0	0	0	0	0	0	0	0	0	0	0	0	0	0	0
d__Bacteria;p__Fusobacteriota;c__Fusobacteriia;o__Fusobacteriales;f__Leptotrichiaceae;g__Sneathia	0	0	0	0	0	0	0.135718	0	0.0149254	0	0	0	0	0	0		0	0	0	0	0	0	0	0	0	0	0	0	0	0	0	0	0		0	0	0	0	0	0	0	0	0	0	0	0	0	0	0
d__Bacteria;p__Fusobacteriota;c__Fusobacteriia;o__Fusobacteriales;f__Leptotrichiaceae;g__Streptobacillus	0	0.015578	0	0	0.0172483	0.0799898	0.269013	0	0.00497512	0	0.00409702	0.0196956	0	0	0		0	0.0384074	0.0147297	0	0	0.0666209	0.177049	0	0	0.0785923	0	0.149248	0	0	0	0	0		0	0	0.0569784	0	0	0	0	0	0	0	0	0	0	0.0215932	0
d__Bacteria;p__Fusobacteriota;c__Fusobacteriia;o__Fusobacteriales;f__Leptotrichiaceae;g__uncultured	0	0	0.0340941	0	0	0	0	0	0	0	0	0	0.0952603	0	0		0	0.0128025	0	0	0	0	0	0.976656	0	0	0	0	0	0	0.218981	0	0		0	0	0	0	0	0	0	0	0	0	0	0	0	0	0
d__Bacteria;p__Myxococcota;c__Polyangia;o__Polyangiales;f__Phaselicystidaceae;g__Phaselicystis	0	0	0	0	0	0	0	0	0	0	0	0	0	0	0		0.0770268	0.0170699	0	0.10737	0	0.0100941	0	0.105492	0.0553766	0.0130987	0.0238411	0	0.0560999	0	0	0.0429369	0.0634075		0	0	0	0	0	0	0	0	0	0	0	0	0	0	0
d__Bacteria;p__Patescibacteria;c__Gracilibacteria;o__Absconditabacteriales_(SR1);f__Absconditabacteriales_(SR1);g__Absconditabacteriales_(SR1)	0.00845778	0	0	0.00965477	0	0.0191975	0.162377	0	0.0480929	0.29153	0.00614553	0.87556	0	0.0558959	0		0.469863	0.311526	0.0972161	1.17669	0.113069	1.54036	0.983607	3.02525	0.110753	1.01297	2.15099	0.433184	0.615095	6.72269	0.175185	6.50187	4.03589		0	0	0.00854677	0	0	0.0213693	0	0.022269	0	0	0.106731	0	0	0	0
d__Bacteria;p__Patescibacteria;c__Gracilibacteria;o__Gracilibacteria;f__Gracilibacteria;g__Gracilibacteria	0	0	0	0	0	0	0	0	0	0.00525279	0	0	0	0	0		0	0	0	0.0175298	0	0	0.131148	0	0.0302054	0.100424	0.0609272	0	0	0.0187575	0	0.00920076	0.00951113		0	0	0	0	0	0	0	0	0	0	0	0	0	0	0
d__Bacteria;p__Patescibacteria;c__Gracilibacteria;o__JGI_0000069-P22;f__JGI_0000069-P22;g__JGI_0000069-P22	0.0241651	0	0	0	0.0459955	0.0399949	0.0193883	0	0.0563847	0.107682	0	0.0179051	0	0	0		0.0192567	0.128025	0	0.090936	0.070668	0.0928655	0.432787	0	0.327225	0.227044	0.264901	0.0691638	0	0.183824	0	0.0153346	0.101452		0.0958522	0	0.071223	0	0	0.0279444	0.0236267	0	0	0.113553	0	0	0	0	0
d__Bacteria;p__Patescibacteria;c__Microgenomatia;o__Candidatus_Pacebacteria;f__Candidatus_Pacebacteria;g__Candidatus_Pacebacteria	0	0	0	0	0	0	0	0	0	0	0	0	0	0	0		0.616214	0.140827	0.0265135	0.883065	0.0942241	0	0	0.234806	0.0151027	0.44099	0.182781	0	0.144257	0	0	0.573514	0.92892		0	0	0	0	0	0	0	0	0	0	0	0	0	0	0
d__Bacteria;p__Patescibacteria;c__Parcubacteria;o__Candidatus_Moranbacteria;f__Candidatus_Moranbacteria;g__Candidatus_Moranbacteria	0	0	0	0	0	0	0	0	0	0	0	0	0	0	0		0.854997	0.554773	0.144351	1.26434	0	0	0	0	0	3.64581	0.34702	0	0	0	0	0.769797	0		0	0	0	0	0	0	0	0	0	0	0	0	0	0	0
d__Bacteria;p__Patescibacteria;c__Saccharimonadia;o__Saccharimonadales;f__Saccharimonadaceae;__	0	0	0	0	0	0.385551	0	0	0.039801	0	0	0.0304387	0.0311054	0	0		0	0	0	0	0	0	0	0	0	0	0	0.287576	0	0	0	0	0		0	0	0	0	0	0	0	0	0	0	0	0	0	0	0
d__Bacteria;p__Patescibacteria;c__Saccharimonadia;o__Saccharimonadales;f__Saccharimonadaceae;g__Candidatus_Saccharimonas	0	0	0.172601	0.0358606	0.27214	0.00959877	0.0218118	0	0.104478	0.312541	0	0.0644584	0	0	0		0	0.0469423	0.00883783	0.157768	0	0.246295	0.0262295	0.0102089	0	0.152818	0.010596	0	0.0320571	0.0187575	0	0.0306692	0.025363		0	0	0	0.0218946	0.00447137	0	0	0	0.00543695	0	0	0.0283681	0.060638	0	0
d__Bacteria;p__Patescibacteria;c__Saccharimonadia;o__Saccharimonadales;f__Saccharimonadaceae;g__Saccharimonadaceae	0	0	0	0	0	0	0	0	0	0	0	0	0	0	0		0	0.145095	0	0	0	0	0	0	0	0	0	0	0	0.0862845	0	0	0		0.0987568	0.183637	0.113957	0.0243273	0.769076	0.0657516	0.437094	1.64993	0.0126862	0.327683	0.0377662	2.38034	1.4184	0.00719774	0.0279636
d__Bacteria;p__Patescibacteria;c__Saccharimonadia;o__Saccharimonadales;f__Saccharimonadaceae;g__TM7a	0	0	0.41339	0	0.0939075	0	0	0	0.0431177	0	0.0204851	0	0.0233291	0.027948	0.127214		0.0962835	0.0810822	0.138459	0.350597	0	0.076715	0	0.0136119	0	0.100424	0.574834	0	0	0.007503	0	0.11961	0		0.0406646	0.0217465	0.518504	0	0.176619	0	0.137822	0.257106	0	0.141131	0.213461	0.0438416	0.0237279	0	0.0139818
d__Bacteria;p__Patescibacteria;c__Saccharimonadia;o__Saccharimonadales;f__Saccharimonadaceae;g__TM7x	0.0277899	0.015578	0.0255705	0.128271	0.498285	0.15358	0.428966	0.248303	0.583748	0.128693	0.0122911	0.487019	1.0362	0.122541	0.206119		0.0962835	0.307259	0.0471351	0.420716	0	0.171599	0.131148	0.0884775	0.0402739	0.571977	0.484768	0.207492	0.220392	0.72404	0	0.248421	0.16486		0.0290461	0.0507418	0.125353	0	0.355474	0.144654	0.0866312	0.202446	0.00362463	0.543434	0.397366	0	0	0	0
d__Bacteria;p__Patescibacteria;c__Saccharimonadia;o__Saccharimonadales;f__Saccharimonadales;g__Saccharimonadales	0	0	0	0	0	0	0	0	0	0	0	0	0	0	0		0	0	0	0.338545	0	0.0827714	0.0327869	0.0204179	0	0.340567	0.0291391	0	0	0	0	0	0.101452		0	0	0.0227914	0	0	0	0.31896	0	0	0	0	0.0386837	0.635381	0	0.0119844
d__Bacteria;p__Proteobacteria;c__Alphaproteobacteria;o__Acetobacterales;f__Acetobacteraceae;g__Acetobacter	0.00966604	0	0	0	0	0	0	0	0.0364842	0	0	0	0	0	0		0	0	0	0	0	0	0	0	0	0	0	0	0	0	0	0	0		0	0	0	0	0	0	0	0	0	0	0	0	0	0	0
d__Bacteria;p__Proteobacteria;c__Alphaproteobacteria;o__Acetobacterales;f__Acetobacteraceae;g__Roseomonas	0	0.0171358	0	0	0	0.00319959	0	0	0	0	0	0	0	0	0		0	0	0	0	0	0	0	0	0	0	0	0	0	0	0	0	0		0	0	0	0	0	0	0	0	0	0	0	0	0	0	0
d__Bacteria;p__Proteobacteria;c__Alphaproteobacteria;o__Acetobacterales;f__Acetobacteraceae;g__uncultured	0	0	0	0	0	0	0	0	0.0746269	0	0	0	0	0	0		0	0	0	0	0	0	0	0	0	0	0	0	0	0	0	0	0		0	0	0	0	0	0	0	0	0	0	0	0	0	0	0
d__Bacteria;p__Proteobacteria;c__Alphaproteobacteria;o__Azospirillales;f__Azospirillaceae;g__Azospirillum	0.0253734	0.0109046	0	0	0	0	0	0.0331071	0.0199005	0	0	0	0	0	0		0	0	0	0	0	0	0	0	0	0	0	0	0	0	0	0	0		0	0	0	0	0	0	0	0	0	0	0	0	0	0	0
d__Bacteria;p__Proteobacteria;c__Alphaproteobacteria;o__Caulobacterales;f__Caulobacteraceae;__	0	0.031156	0	0	0	0	0	0	0	0	0	0	0	0	0		0	0	0	0	0	0	0	0	0	0	0	0	0	0	0	0	0		0	0	0	0	0	0	0	0	0	0	0	0	0	0	0
d__Bacteria;p__Proteobacteria;c__Alphaproteobacteria;o__Caulobacterales;f__Caulobacteraceae;g__Brevundimonas	0	0	0	0.0124133	0	0.0239969	0	0	0	0.013132	0	0	0	0.0150489	0		0	0	0	0	0	0.0121129	0	0	0	0	0	0	0	0	0.0175185	0	0		0	0	0	0	0	0	0	0	0	0	0	0	0	0	0
d__Bacteria;p__Proteobacteria;c__Alphaproteobacteria;o__Caulobacterales;f__Caulobacteraceae;g__Phenylobacterium	0.0157073	0.023367	0	0.011034	0	0	0	0	0.0315091	0	0	0	0	0	0		0	0	0	0	0	0	0	0	0	0	0	0	0	0	0	0	0		0	0	0	0	0	0	0	0	0	0	0	0	0	0	0
d__Bacteria;p__Proteobacteria;c__Alphaproteobacteria;o__Rhizobiales;f__Beijerinckiaceae;g__1174-901-12	0	0.0109046	0	0	0	0	0	0	0.0116086	0	0	0	0	0	0		0	0	0	0	0	0	0	0	0	0	0	0	0	0	0	0	0		0	0	0	0	0	0	0	0	0	0	0	0	0	0	0
d__Bacteria;p__Proteobacteria;c__Alphaproteobacteria;o__Rhizobiales;f__Beijerinckiaceae;g__Methylobacterium-Methylorubrum	0	0.031156	0	0	0	0	0	0	0	0	0	0	0	0	0.00966184		0	0	0	0	0	0	0	0	0	0	0	0	0	0	0	0	0		0	0	0	0	0	0	0	0	0	0	0	0	0	0	0
d__Bacteria;p__Proteobacteria;c__Alphaproteobacteria;o__Rhizobiales;f__Rhizobiaceae;g__Allorhizobium-Neorhizobium-Pararhizobium-Rhizobium	0.00724953	0.0249248	0	0	0	0.0127984	0	0	0.00829187	0	0	0	0	0	0		0	0	0	0	0	0	0	0	0	0	0	0	0	0	0	0	0		0	0	0	0	0	0	0	0	0	0	0	0	0	0	0
d__Bacteria;p__Proteobacteria;c__Alphaproteobacteria;o__Rhodobacterales;f__Rhodobacteraceae;g__Paracoccus	0	0.00934681	0	0	0	0.0719908	0	0.079457	0	0	0	0	0	0	0		0	0	0	0	0	0	0	0	0	0	0	0	0	0	0	0	0		0	0	0	0	0	0	0	0	0	0	0	0	0	0	0
d__Bacteria;p__Proteobacteria;c__Alphaproteobacteria;o__Rhodospirillales;f__uncultured;g__uncultured	0	0	0	0	0	0	0	0	0	0	0	0.0143241	0	0	0		0	0	0	0.0109561	0	0	0	0.0408358	0.0100685	0	0.00529801	0	0.0120214	0	0	0	0		0	0	0	0	0	0	0	0	0	0	0	0	0	0	0
d__Bacteria;p__Proteobacteria;c__Alphaproteobacteria;o__Sphingomonadales;f__Sphingomonadaceae;__	0	0.0856791	0	0	0	0	0	0	0	0	0	0	0	0	0		0	0	0	0	0	0	0	0	0	0	0	0	0	0	0	0	0		0	0	0	0	0	0	0	0	0	0	0	0	0	0	0
d__Bacteria;p__Proteobacteria;c__Alphaproteobacteria;o__Sphingomonadales;f__Sphingomonadaceae;g__Altererythrobacter	0.00845778	0.0280404	0	0.0179303	0	0.00799898	0	0	0.0331675	0	0	0	0	0	0		0	0	0	0	0	0	0	0	0	0	0	0	0	0	0	0	0		0	0	0	0	0	0	0	0	0	0	0	0	0	0	0
d__Bacteria;p__Proteobacteria;c__Alphaproteobacteria;o__Sphingomonadales;f__Sphingomonadaceae;g__Blastomonas	0.0253734	0	0	0	0	0.0143982	0	0	0.0182421	0	0	0	0	0	0		0	0	0	0	0	0	0	0	0	0	0	0	0	0	0	0	0		0	0	0	0	0	0	0	0	0	0	0	0	0	0	0
d__Bacteria;p__Proteobacteria;c__Alphaproteobacteria;o__Sphingomonadales;f__Sphingomonadaceae;g__Sphingobium	0	0	0	0	0	0.00479939	0.00727061	0.0364178	0	0	0	0	0	0.00859938	0		0	0	0	0	0	0	0	0	0	0	0	0	0	0	0	0	0		0	0	0	0	0	0	0	0	0	0	0	0	0	0	0
d__Bacteria;p__Proteobacteria;c__Alphaproteobacteria;o__Sphingomonadales;f__Sphingomonadaceae;g__Sphingomonas	0.00604127	0.107488	0	0	0	0.0175977	0	0	0	0	0	0	0	0	0		0	0	0	0	0	0	0	0	0	0	0	0	0	0	0	0	0		0	0	0	0	0	0	0	0	0	0	0	0	0	0	0
d__Bacteria;p__Proteobacteria;c__Gammaproteobacteria;o__Alteromonadales;f__Alteromonadaceae;g__Rheinheimera	0	0	0.00852351	0	0	0	0	0	0	0	0	0	0.00972044	0	0.0161031		0	0	0	0	0	0	0	0	0	0	0	0	0	0	0	0	0		0	0	0	0	0	0	0	0	0	0	0	0	0	0	0
d__Bacteria;p__Proteobacteria;c__Gammaproteobacteria;o__Burkholderiales;f__Alcaligenaceae;g__Pelistega	0	0	0	0	0	0	0	0	0	0	0	0	0	0	0		0.107837	0	0.0176757	0	0	0	0.472131	0	0.191301	0	0.198675	0	0	0	0	0.0705392	0		0	0	0	0	0	0	0	0	0	0	0	0	0	0	0
d__Bacteria;p__Proteobacteria;c__Gammaproteobacteria;o__Burkholderiales;f__Aquaspirillaceae;g__Aquaspirillum	0.00483302	0	0	0	0	0	0.0848238	0.0960106	0.013267	0	0	0.975828	0	0	0		0	0.00853497	0.438945	0	0	0	0.0655738	0.0476417	0.256746	0.0611274	0	0.0109206	0	0.386405	0	0	0.120474		0	0	0	0	0	0	0	0	0	0	0	0	0	0	0
d__Bacteria;p__Proteobacteria;c__Gammaproteobacteria;o__Burkholderiales;f__Burkholderiaceae;g__Lautropia	1.53811	1.62479	1.66209	3.41227	0.245309	0.635119	1.07605	2.53269	3.0995	1.19238	1.33563	1.16204	1.17812	0.225734	0.186795		0.404391	2.09107	0.253351	0.132569	0.0424008	0.25639	0.740984	0.228	1.50524	4.82906	6.99603	0.567872	0.0560999	0.101291	0.0175185	0.180948	0.67529		5.18473	1.22505	0.0455827	0.197052	0.534329	0.664091	0	1.14989	1.18525	0.927894	4.6124	0.0386837	0.197733	4.22507	0.421452
d__Bacteria;p__Proteobacteria;c__Gammaproteobacteria;o__Burkholderiales;f__Chromobacteriaceae;g__Vogesella	0.0338311	0.0280404	0	0.0137925	0	0.0351955	0.00484707	0	0.0281924	0	0	0	0	0	0		0	0	0	0	0	0	0	0	0	0	0	0	0	0	0	0	0		0	0	0	0	0	0	0	0	0	0	0	0	0	0	0
d__Bacteria;p__Proteobacteria;c__Gammaproteobacteria;o__Burkholderiales;f__Comamonadaceae;__	0	0.0576387	0	0	0	0	0	0	0	0	0	0	0	0	0		0	0	0	0	0	0	0	0.0170149	0	0	0	0	0	0	0	0	0		0	0	0	0	0	0	0	0	0	0	0	0	0	0	0
d__Bacteria;p__Proteobacteria;c__Gammaproteobacteria;o__Burkholderiales;f__Comamonadaceae;g__Acidovorax	0	0	0.0106544	0	0	0	0	0	0	0	0.0163881	0	0.0136086	0	0.020934		0	0.0128025	0	0	0	0	0	0	0	0.0218312	0	0	0	0	0	0	0		0	0	0	0	0	0.00493137	0	0	0	0	0	0	0	0	0
d__Bacteria;p__Proteobacteria;c__Gammaproteobacteria;o__Burkholderiales;f__Comamonadaceae;g__Aquabacterium	0.0785366	0.0996993	0	0.0220681	0	0.0383951	0	0.0629035	0.0431177	0.013132	0	0	0	0	0		0	0.0384074	0	0	0	0	0.0852459	0	0	0.0305637	0	0.0109206	0	0	0	0	0		0	0	0	0	0	0	0	0	0	0	0	0	0	0	0
d__Bacteria;p__Proteobacteria;c__Gammaproteobacteria;o__Burkholderiales;f__Comamonadaceae;g__Brachymonas	0	0.222766	5.15033	2.23991	3.77163	1.87656	0.777956	3.44314	0.988391	3.09127	2.01368	1.75291	2.70811	0.41277	3.25765		1.08608	0.375539	0	0.990435	0.475832	0.639964	0.118033	0.404955	0.39267	0.969305	0.296689	0.112846	0.510909	1.15921	0.105111	0.236153	1.0272		0	0	0	0	0	0	0	0	0	0	0	0	0	0	0
d__Bacteria;p__Proteobacteria;c__Gammaproteobacteria;o__Burkholderiales;f__Comamonadaceae;g__Comamonas	0.0120825	0	0.0149161	0.016551	0	0.0175977	0	0	0	0.0709127	0.0307276	0.186213	0.0291613	0.0494464	0.0354267		0.388985	0	0.0235675	0.223505	0.150759	0.0787338	0.583607	0.258627	0.422876	0.366764	1.75894	0.0582432	0.0180321	0.787815	0	0.113476	0.713335		0.0464738	0	0	0	0.0312996	0.031232	0	0	0	0	0	0.0206313	0	0	0.0399481
d__Bacteria;p__Proteobacteria;c__Gammaproteobacteria;o__Burkholderiales;f__Comamonadaceae;g__Corticibacter	0.30448	0.0280404	0	0.371019	0	0.0207973	0.101789	0.288032	0.0165837	0.25476	0	0.14145	0.0194409	0.0773944	0		8.4768	0.490761	0.0765945	1.80009	1.66305	0.351274	0.583607	1.1468	3.43335	9.89827	4.10331	0.054603	0.0540963	0.393908	0.0481759	3.53923	3.63325		0	0	0	0	0	0	0	0	0	0	0	0	0	0	0
d__Bacteria;p__Proteobacteria;c__Gammaproteobacteria;o__Burkholderiales;f__Comamonadaceae;g__Hydrogenophaga	0.0797448	0.0701011	0	0.0234473	0	0.062392	0	0.0397285	0.0613599	0	0	0	0	0	0		0	0	0	0	0	0	0	0	0	0	0	0	0	0	0	0	0		0	0	0	0	0	0	0	0	0	0	0	0	0	0	0
d__Bacteria;p__Proteobacteria;c__Gammaproteobacteria;o__Burkholderiales;f__Comamonadaceae;g__Ottowia	0	0.00934681	0	0	0	0.015998	0	0	0	0	0	0	0	0	0		0	1.01566	0.223892	0	0	0	0	0	0.256746	0.091691	0	0	0	0	0	0	0		0	0	0	0	0	0	0	0	0	0	0	0	0	0	0
d__Bacteria;p__Proteobacteria;c__Gammaproteobacteria;o__Burkholderiales;f__Comamonadaceae;g__Schlegelella	0	0.0124624	0	0	0	0	0	0	0	0	0	0	0	0	0.0128824		0	0	0	0	0	0	0	0	0	0	0	0	0	0	0	0	0		0	0	0	0	0	0	0	0	0	0	0	0	0	0	0
d__Bacteria;p__Proteobacteria;c__Gammaproteobacteria;o__Burkholderiales;f__Neisseriaceae;__	0	0	0	0	0	0	0	0	0	0	0	0	0	0	0		0	4.27602	0	0	0	0	0.157377	0	0	0	0	0	0	0	0	0	0		0	0	0	0	0	0	0	0	0	0	0	0	0	0	0
d__Bacteria;p__Proteobacteria;c__Gammaproteobacteria;o__Burkholderiales;f__Neisseriaceae;g__Alysiella	0	0.0436185	0	0	0	0	0	0	0	0	0	0	0	0	0		0	0.166432	0.20327	0	0	0	0.163934	0	1.10753	0	0	0	0.0520927	0	0	0	0		0	0	0	0	0.0670706	0	0	0.0161956	0	0	0	0	0	0	0
d__Bacteria;p__Proteobacteria;c__Gammaproteobacteria;o__Burkholderiales;f__Neisseriaceae;g__Conchiformibius	1.70001	19.2451	1.22952	1.62338	4.69921	5.13214	4.09578	5.92286	0.323383	6.9258	7.61226	3.07968	0.431588	7.79533	1.42834		0.261891	5.02283	7.63294	0.0613544	0.047112	1.40106	19.082	0	19.5278	1.43649	0.0370861	3.63292	5.10709	1.79322	0.0437963	0.131878	2.14951		0	0	0	0	0	0	0	0	0	0	0	0	0	0	0
d__Bacteria;p__Proteobacteria;c__Gammaproteobacteria;o__Burkholderiales;f__Neisseriaceae;g__Eikenella	0	0	0	0	0	0	0	0	0	0	0	0	0	0	0		0	0	0	0	0	0	0	0	0	0	0	0	0	0	0	0	0		0.0697107	0.106316	0.0797698	0	0.0916631	0.452042	0.1772	0.0546603	0.0308094	0.225485	0.246301	0.221787	0.0922752	0.0863729	0
d__Bacteria;p__Proteobacteria;c__Gammaproteobacteria;o__Burkholderiales;f__Neisseriaceae;g__Kingella	0	0	0	0	0	0	0	0	0	0	0	0	0	0	0		0	0	0	0	0	0	0	0	0	0	0	0	0	0	0	0	0		0.273034	0.507418	0.438734	0.228677	0.301818	0.632859	0.0393778	1.01425	2.19834	0.0486657	0	0.0696307	0.26628	0.183542	0.257665
d__Bacteria;p__Proteobacteria;c__Gammaproteobacteria;o__Burkholderiales;f__Neisseriaceae;g__Neisseria	34.0257	2.27283	1.3872	24.8266	4.82953	9.27401	11.8656	21.7514	26.6053	7.06238	2.64462	6.85765	5.21599	1.51349	1.02093		1.17466	20.0316	11.7425	0.858962	2.62885	0.16958	6.40656	0.891581	2.86951	1.59804	3.08609	19.4023	0.66318	7.6193	4.72562	1.07956	1.60104		1.68177	2.19639	2.01704	1.60317	1.69689	3.26786	0.204765	2.2431	0.476639	1.86714	7.18215	0.157314	0.247825	2.44363	0.489364
d__Bacteria;p__Proteobacteria;c__Gammaproteobacteria;o__Burkholderiales;f__Neisseriaceae;g__Simonsiella	0	0	0	0	0	0	0	0	0	0	0	0	0	0	0		0	0	0	0	0	0	0	0	0	0	0	0	0	0	0	0	0		0	0	0.0113957	0	0	0	0	0	0	0	0	0.0180524	0	0.0773757	0.0179766
d__Bacteria;p__Proteobacteria;c__Gammaproteobacteria;o__Burkholderiales;f__Oxalobacteraceae;g__Massilia	0.0894109	0.0498497	0	0.0317228	0	0.0239969	0	0.00993213	0.0845771	0	0	0	0	0	0		0	0	0	0	0.0424008	0.0141317	0	0	0	0	0	0	0	0	0	0	0		0	0	0	0	0	0	0	0	0	0	0	0	0	0	0
d__Bacteria;p__Proteobacteria;c__Gammaproteobacteria;o__Burkholderiales;f__Oxalobacteraceae;g__Noviherbaspirillum	0.0120825	0.0358295	0	0.00551701	0	0	0	0	0.0364842	0	0	0	0	0	0		0	0	0	0	0	0	0	0	0	0	0	0	0	0	0	0	0		0	0	0	0	0	0	0	0	0	0	0	0	0	0	0
d__Bacteria;p__Proteobacteria;c__Gammaproteobacteria;o__Burkholderiales;f__Oxalobacteraceae;g__Oxalobacter	0	0	0	0	0	0	0	0	0	0	0	0	0	0	0		0.011554	0	0	0.033964	0	0	0	0	0	0	0.00794702	0	0	0	0	0	0		0	0	0	0	0	0	0	0	0	0	0	0	0	0	0
d__Bacteria;p__Proteobacteria;c__Gammaproteobacteria;o__Burkholderiales;f__Rhodocyclaceae;g__Propionivibrio	0	0	0.0106544	0.0275851	0	0	0	0	0	0.00787919	0	0.0161146	0.151639	0	0		0.338918	0.196304	0.0707026	0.53466	0.282672	0.361368	0	0.210985	0.110753	0.253242	0.206623	0	0.809441	0.1238	0.183944	0.377231	0.237778		0	0	0	0	0	0	0	0	0	0.0259551	0	0	0	0	0
d__Bacteria;p__Proteobacteria;c__Gammaproteobacteria;o__Cardiobacteriales;f__Cardiobacteriaceae;__	0	0.00934681	0	0	0	0.00479939	0	0	0	0	0	0	0	0	0		0	0	0	0.123804	0	0	0	0	0	0	0.574834	0	0	0	0	0	0		0	0	0	0	0	0	0	0	0	0	0	0	0	0	0
d__Bacteria;p__Proteobacteria;c__Gammaproteobacteria;o__Cardiobacteriales;f__Cardiobacteriaceae;g__Cardiobacteriaceae	0	0	0.1449	0	0	0	0	0	0	0	0	0	0.0505463	0	0		0.0616214	0	0	0	0	0	0	0	0	0.0130987	0	0	0	0	0	0	0		0	0	0	0	0	0	0	0	0	0	0	0	0	0	0
d__Bacteria;p__Proteobacteria;c__Gammaproteobacteria;o__Cardiobacteriales;f__Cardiobacteriaceae;g__Cardiobacterium	0	0.0295982	0.198172	0.124133	0.205063	0.211173	0.264166	0.341003	0.0199005	0.459619	0.673959	0.146822	0.905945	0.0709449	0.658615		0	0	0	0	0	0	0	0	0	0	0.235762	0	0	0	0	0	0		0.807482	0.519499	0.652403	0.0389238	0.983702	1.92488	2.0634	0.415013	0.192106	1.76008	2.74544	0.265628	0.696019	0.38148	0.113852
d__Bacteria;p__Proteobacteria;c__Gammaproteobacteria;o__Cardiobacteriales;f__Cardiobacteriaceae;g__uncultured	0.344353	0.116835	1.38081	0.795829	0.247226	0.423946	0.441084	0.850853	0.310116	0.727511	0.258112	0.413608	1.08869	0.150489	0.276973		1.87945	0.964452	0.368243	1.86364	0.810327	0.405782	0.321311	0.217791	2.5876	3.64581	3.0755	0.149248	0.581034	0.487695	0.862786	1.01822	1.16036		0	0	0	0	0	0	0	0	0	0	0	0	0	0	0
d__Bacteria;p__Proteobacteria;c__Gammaproteobacteria;o__Pasteurellales;f__Pasteurellaceae;__	0.0543715	1.60298	0	0	0.0498285	0.0207973	0	0	0	0.086671	0	0	0.0174968	0.0494464	0		0	0.0853497	0.111946	0.0131474	0	0.104978	1.84918	0	0.0604108	0	0	0.265735	0.791409	0.195078	0	0	0.0538964		0	0.171556	0.102561	0	0	0	0	0.27735	0	0.0308216	0	0.0412626	0	0	0
d__Bacteria;p__Proteobacteria;c__Gammaproteobacteria;o__Pasteurellales;f__Pasteurellaceae;g__Actinobacillus	0.0132908	4.07521	0	0.0399983	0.0632438	0.123184	0.254471	0.195332	0	0.286277	0.0348246	0	0	0.425669	0.0161031		0	0	0	0	0	0	0	0	0	0	0	0	0	0	0	0	0		0.63611	0.61615	0.037036	2.93388	0	1.6027	0	0.170054	0.32078	0.0697542	1.22494	0.0154735	0	1.14444	0.0359533
d__Bacteria;p__Proteobacteria;c__Gammaproteobacteria;o__Pasteurellales;f__Pasteurellaceae;g__Aggregatibacter	0	0	0	0	0	0	0	0	0	0	0	0	0	0	0		0	0	0	0	0	0	0	0	0	0	0	0	0	0	0	0	0		0	0.219881	0.809094	0	0.035771	0.0131503	0.393778	1.13774	0.0706803	0.390948	2.4351	0.149577	0.445558	0.588415	0.209727
d__Bacteria;p__Proteobacteria;c__Gammaproteobacteria;o__Pasteurellales;f__Pasteurellaceae;g__Frederiksenia	0.0289981	0.0872369	0.053272	0.964098	0.107323	0.447943	0.249624	0.178778	0.145937	3.1044	0.0245821	1.45031	0	0	0		0	3.08539	4.56032	0.104083	3.75954	4.06388	2.46557	0.660178	2.03886	0.558879	0.765563	10.4656	0.204364	0.727791	0	0.31896	0.878194		0	0	0	0	0	0	0	0	0	0	0.0114941	0	0	0	0
d__Bacteria;p__Proteobacteria;c__Gammaproteobacteria;o__Pasteurellales;f__Pasteurellaceae;g__Haemophilus	0.0737035	0.436185	0.0660572	0.398604	0.768508	1.18225	3.73709	1.18192	0.192371	0.485883	0.641183	0.340197	0	0.924433	0		0	0.174967	0.857269	0.00438246	0.047112	0.260427	3.45574	0	0.231575	0.44099	0.013245	2.00211	0.224399	0	0.0262778	0	0.190223		11.1479	31.5058	22.3811	6.56109	27.3648	7.16693	1.81532	7.09167	28.9681	42.2451	14.2313	15.6334	6.43818	16.8283	12.1282
d__Bacteria;p__Proteobacteria;c__Gammaproteobacteria;o__Pasteurellales;f__Pasteurellaceae;g__Mannheimia	0	0	0	0	0	0	0	0	0	0	0	0	0	0	0		0	0	0	0	0	0	0.0262295	0	0.0503423	0	0	0	0	0	0	0	0		0	0	0	0	0	0	0	0	0	0	0	0	0	0	0
d__Bacteria;p__Proteobacteria;c__Gammaproteobacteria;o__Pasteurellales;f__Pasteurellaceae;g__Pasteurella	0.0543715	0.119951	0.228004	7.97346	1.7095	2.66846	1.93641	4.27082	3.99834	0.441234	0.280646	2.5282	0.134142	0.395571	0.68277		0.184864	4.56194	3.81794	0.438246	0.885706	3.72673	0.786885	1.86143	0.619211	0.912544	1.15497	5.20549	1.03184	12.0123	0.0394166	0.598049	2.90089		0	0	0	0	0	0	0	0	0	0	0	0	0	0	0
d__Bacteria;p__Proteobacteria;c__Gammaproteobacteria;o__Pasteurellales;f__Pasteurellaceae;g__uncultured	1.5804	9.38109	0.196041	5.11151	2.15604	5.16254	6.58233	5.03228	0.454395	2.46356	0.704687	0.538944	0.192465	8.45749	0.215781		0	0.913242	1.90897	0.0241035	0	1.41923	17.6459	0	3.98711	0.925643	0.10596	7.33865	0.755345	1.54562	0	0	0.779912		0	0	0	0	0	0	0	0	0	0	0	0	0	0	0
d__Bacteria;p__Proteobacteria;c__Gammaproteobacteria;o__Pseudomonadales;f__Moraxellaceae;__	0	0.00934681	0	0	0	0	0	0	0	0	0	0	0	0	0		0	0	0	0	0	0	0	0	0	0.183382	0.140397	0	0	0	0	0	0		0	0	0	0	0	0	0	0	0	0	0	0	0	0	0
d__Bacteria;p__Proteobacteria;c__Gammaproteobacteria;o__Pseudomonadales;f__Moraxellaceae;g__Acinetobacter	0.0604127	0.123066	24.5626	0.135167	0	0.0287963	0	0.155603	0.0182421	0	22.1628	0.410027	21.4336	35.8487	30.4686		0	0.0512098	0.144351	0	0	0.532967	0.0786885	0.163343	0.85582	0.0130987	0.0609272	0	0.014025	0	1.1168	0.0705392	0		0.0145231	0	0	0	0	0	0	0.0121467	0	0	0.00656804	0	0.0158186	0	0
d__Bacteria;p__Proteobacteria;c__Gammaproteobacteria;o__Pseudomonadales;f__Moraxellaceae;g__Alkanindiges	0.0302064	0	0	0.00965477	0	0.319959	0.193883	0.397285	0.0066335	0	0	0	0	0	0		0	0	0	0	0	0	0	0	0	0	0	0	0	0	0	0	0		0	0	0	0	0	0	0	0	0	0	0	0	0	0	0
d__Bacteria;p__Proteobacteria;c__Gammaproteobacteria;o__Pseudomonadales;f__Moraxellaceae;g__Enhydrobacter	0	0.023367	0	0	0.0114989	0.31356	0.0775532	0.0198643	0	0	0	0	0	0	0		0	0	0	0	0	0	0	0	0	0	0	0	0	0	0	0	0		0	0	0	0	0	0	0	0	0	0	0	0	0	0	0
d__Bacteria;p__Proteobacteria;c__Gammaproteobacteria;o__Pseudomonadales;f__Moraxellaceae;g__Moraxella	12.6238	9.48078	0.554028	18.8723	6.4547	2.66686	2.78464	24.4827	14.0282	21.392	0.510079	20.5586	0.511295	1.41245	0.360709		1.45195	4.32723	7.8038	0.980575	14.0394	9.59341	9.42295	12.0363	9.00624	6.1171	3.40132	11.8234	2.0216	6.08493	14.1243	1.93523	14.143		0.0116185	0	0	0	0	0	0.0236267	0	0.0199355	0	0	0.0154735	0	0	0
d__Bacteria;p__Proteobacteria;c__Gammaproteobacteria;o__Pseudomonadales;f__Moraxellaceae;g__Psychrobacter	0	0	0	0.0468946	0	0.689512	0.094518	0.0629035	0.00829187	0	0	0	0	0.0150489	0		0	0	0	0	0	0.054508	0.0786885	0	0	0.275073	0	0	0	0	0	0	0		0	0	0	0	0	0	0	0	0	0	0	0	0	0	0
d__Bacteria;p__Proteobacteria;c__Gammaproteobacteria;o__Pseudomonadales;f__Pseudomonadaceae;g__Pseudomonas	0.0253734	8.19871	1.93484	1.69648	1.41436	0.0959877	0	0	0	16.3624	7.72288	0.325873	1.86632	2.57121	2.72947		0	0	0	0	0	0	0	0	0	0	0	0	0	0	0	0	0		0	0	0	0	0	0	0	0	0	0	0	0	0	0	0
d__Bacteria;p__Proteobacteria;c__Gammaproteobacteria;o__Xanthomonadales;f__Xanthomonadaceae;g__Arenimonas	0	0	0	0	0	0	0	0	0	0	0	0	0	0	0		1.18236	0	0	0.367031	0	0.0363387	0	0.105492	0.140959	1.91241	2.2543	0	0.0200357	0	0	0.263755	0.485068		0	0	0	0	0	0	0	0	0	0	0	0	0	0	0
d__Bacteria;p__Proteobacteria;c__Gammaproteobacteria;o__Xanthomonadales;f__Xanthomonadaceae;g__Luteimonas	11.2138	0.165127	0	0.216543	0.0747427	0.343956	0.894285	0.261546	0.112769	0.832567	0	0.402865	0.470469	0.13329	0		0.743308	1.33572	0.603918	0.238844	0.0942241	0	2.29508	0.350507	1.87273	2.36214	1.80132	0.687998	0.0100178	0.258854	0	0.334294	1.62323		0	0	0	0	0	0	0	0	0	0	0	0	0	0	0
d__Bacteria;p__Proteobacteria;c__Gammaproteobacteria;o__Xanthomonadales;f__Xanthomonadaceae;g__Lysobacter	0	0.00778901	0	0.00551701	0	0	0	0	0.0066335	0	0	0	0	0	0		0	0	0	0	0	0	0	0	0	0	0	0	0	0	0	0	0		0	0	0	0	0	0	0	0	0	0	0	0	0	0	0
d__Bacteria;p__Spirochaetota;c__MVP-15;o__MVP-15;f__MVP-15;g__MVP-15	0	0	0	0	0	0	0	0	0	0	0	0	0	0	0		0.107837	0.0469423	0	0.147908	0	0	0	0.112298	0	0	0.0794702	0	0.0300535	0	0	0.125744	0		0	0	0	0	0	0	0	0	0	0	0	0	0	0	0
d__Bacteria;p__Spirochaetota;c__Spirochaetia;o__Spirochaetales;f__Spirochaetaceae;g__Sediminispirochaeta	0	0	0	0	0	0	0	0	0	0.00525279	0	0	0	0	0		0.034662	0.0512098	0	0.0602588	0	0.131223	0	0.0272238	0	0.126621	0.0344371	0	0	0.015006	0.0218981	0.0674722	0.367764		0	0	0	0	0	0	0	0	0	0	0	0	0	0	0
d__Bacteria;p__Spirochaetota;c__Spirochaetia;o__Spirochaetales;f__Spirochaetaceae;g__Treponema	0	0	0	0.12965	0	0.0847891	0.0533178	0	0.00829187	0.551543	0.0122911	1.31065	0.0369377	0.0322477	0.0305958		0.627768	2.60743	1.92075	2.35557	1.04118	7.15468	0.0262295	3.41659	0.589005	2.91665	1.14437	0.207492	3.87089	0.60024	1.03359	1.63774	6.699		0	0	0	0	0.071542	0.00821895	0.886001	0	0	0.0957093	0	0.257891	0.195096	0.0107966	0.00798961
d__Bacteria;p__Spirochaetota;c__Spirochaetia;o__Spirochaetales;f__Spirochaetaceae;g__uncultured	0	0	0	0	0	0	0	0	0	0	0	0	0	0	0		0.023108	0.00853497	0	0.0361553	0	0	0	0.0442388	0	0	0	0	0	0	0	0	0		0	0	0	0	0	0	0	0	0	0	0	0	0	0	0
d__Bacteria;p__Synergistota;c__Synergistia;o__Synergistales;f__Synergistaceae;g__Candidatus_Tammella	0	0	0	0	0	0	0	0	0	0	0	0	0	0	0		0.404391	0.0554773	0.0206216	0.70448	0	0.0100941	0	0.296059	0.0302054	0.0480286	0.121854	0	0.074132	0	0.0569351	0.374164	0.145837		0	0	0	0	0	0	0	0	0	0	0	0	0	0	0
d__Bacteria;p__Synergistota;c__Synergistia;o__Synergistales;f__Synergistaceae;g__Fretibacterium	0	0	0.0106544	0.0344813	0	0	0	0	0	0	0.00819403	0.121755	0.653214	0	0.0676329		6.98633	1.65578	0.709972	3.15099	5.90785	1.24561	0	5.3631	0.780306	0.641837	1.77483	0	7.19481	0.0937875	1.3533	4.00233	2.12098		0	0.00724883	0	0	0	0.00657516	0	0	0	0	0	0	0	0	0.0699091
d__Bacteria;p__Synergistota;c__Synergistia;o__Synergistales;f__Synergistaceae;g__Pyramidobacter	0	0	0	0	0	0	0	0	0	0	0	0	0	0	0		0	0	0	0	0	0	0	0	0	0	0	0	0	0	0.100731	0	0		0	0	0	0	0	0	0	0	0	0	0	0	0	0	0

## Sheet: Table 3 Genera V34 %
Table 3. Relative abundance of microbial taxa (%) in oral microbiota, based on V3-4 amplicon sequences
Taxonomy	Wolf	Wolf	Wolf	Wolf	Wolf	Wolf	Wolf	Wolf	Wolf	Wolf	Wolf	Wolf	Wolf	Wolf	Dog	Dog	Dog	Dog	Dog	Dog	Dog	Dog	Dog	Dog	Dog	Dog	Dog	Dog	Dog	Dog	Dog	Dog	Dog	Dog	Dog	Dog	Human	Human	Human	Human	Human	Human	Human	Human	Human	Human	Human	Human	Human
	V34-1005	V34-1047	V34-1048	V34-1090	V34-1091	V34-1104	V34-1105	V34-1108	V34-779	V34-821	V34-890	V34-962	V34-963	V34-964	V34-BEE	V34-BTR	V34-BTS	V34-CAN	V34-CAP	V34-Che	V34-D1J2	V34-DEX	V34-GAI	V34-Har	V34-JET	V34-Mis	V34-Osc	V34-Pol	V34-Sav	V34-SKU	V34-TS	V34-Osc	V34-Pol	V34-Sav	V34-SKU	V34-TS	V34-or09	V34-or1	V34-or10	V34-or11	V34-or13	V34-or14	V34-or15	V34-or21	V34-or30	V34-or31	V34-or32	V34-or33	V34-or34
d__Archaea;p__Euryarchaeota;c__Methanobacteria;o__Methanobacteriales;f__Methanobacteriaceae;g__Methanobrevibacter	0.0108498	0	0	0	0	0	0	0	0	0	0	0	0	0	0	0.0599541	0	0.0801089	0	0	0	0.11208	0	0	0	0	0.0082672	0	0	0.0398184	0	0.0082672	0	0	0.0398184	0	0	0	0	0	0	0	0	0	0	0	0	0	0
d__Archaea;p__Halobacterota;c__Methanosarcinia;o__Methanosarciniales;f__Methanosarcinaceae;g__Methanimicrococcus	0	0	0	0	0	0	0	0	0	0	0	0	0	0	0.268631	0.164446	0	0.244332	0	0	0	0.410959	0	0	0	0	0	0	0	0.207056	0	0	0	0	0.207056	0	0	0	0	0	0	0	0	0	0	0	0	0	0
d__Bacteria;p__Actinobacteriota;c__Actinobacteria;o__Actinomycetales;f__Actinomycetaceae;g__Actinomyces	0.599452	15.2305	13.8711	16.6332	7.19079	30.7469	13.7475	6.45259	4.62146	9.75659	6.92762	9.09829	2.38216	15.4751	3.98614	3.63493	8.29065	7.70448	6.87802	0.754587	0.257705	8.59278	3.88108	2.37605	7.90392	5.85098	5.03059	6.94817	3.41601	5.08083	2.63555	5.03059	6.94817	3.41601	5.08083	2.63555	14.7941	9.83211	8.30852	32.8123	11.1674	10.6638	11.2073	15.8011	45.4485	14.5113	26.0634	6.02535	7.18311
d__Bacteria;p__Actinobacteriota;c__Actinobacteria;o__Actinomycetales;f__Actinomycetaceae;g__F0332	0	0	0	0	0	0	0	0	0	0	0	0	0	0	0	0	0	0	0	0	0	0	0	0.0128609	0	0	0	0	0	0	0	0	0	0	0	0	0.909209	0.321837	0.390113	0.0951952	0.165007	0	1.20774	0.738916	2.14809	0	0	0.0365173	0.074308
d__Bacteria;p__Actinobacteriota;c__Actinobacteria;o__Actinomycetales;f__Actinomycetaceae;g__Trueperella	0.0135623	0.25397	0	0	0	0.0281539	0	0.0520591	0	0	0	0	0	0	0	0	0	0	0	0	0	0	0	0	0	0	0	0	0	0	0	0	0	0	0	0	0	0	0	0	0	0	0	0	0	0	0	0	0
d__Bacteria;p__Actinobacteriota;c__Actinobacteria;o__Bifidobacteriales;f__Bifidobacteriaceae;g__Bifidobacterium	0	0	0	0	0	0	0	0	0	0	0	0	0	0	0	0	0	0	0	0	0.00301409	0	0	0	0	0	0	0	0	0	0	0	0	0	0	0	0	0	0	0.0150308	0	0	0	0	0	0	0	0.0260838	0.161001
d__Bacteria;p__Actinobacteriota;c__Actinobacteria;o__Corynebacteriales;f__Corynebacteriaceae;g__Corynebacterium	0.613014	21.7208	23.8486	42.2265	23.7091	12.8072	4.95212	2.49062	5.8855	32.8386	3.40018	22.5307	2.38678	13.4159	26.0745	1.83802	2.00468	8.13707	4.0588	0.574559	0.447592	4.00996	12.0533	5.57199	13.7754	0.321511	1.18221	0.0773536	0.352851	12.3756	0.78173	1.18221	0.0773536	0.352851	12.3756	0.78173	2.52414	0.724132	5.12805	0.0300616	5.39808	0.592543	9.73118	4.19137	0.349689	4.8034	22.566	1.01205	1.52331
d__Bacteria;p__Actinobacteriota;c__Actinobacteria;o__Corynebacteriales;f__Dietziaceae;g__Dietzia	0	0.128268	0	0	0	0.0844618	0	0.0109598	0	0	0	0	0	0	0	0	0	0	0	0	0	0	0	0	0	0	0	0	0	0	0	0	0	0	0	0	0	0	0	0	0	0	0	0	0	0	0	0	0
d__Bacteria;p__Actinobacteriota;c__Actinobacteria;o__Euzebyales;f__Euzebyaceae;g__uncultured	0.518078	0.784998	2.57927	6.44849	3.14091	12.7763	5.43725	7.48829	3.00629	4.07992	1.45068	2.136	1.21878	1.64192	1.0052	0.656069	0.575476	1.40591	3.21413	0.225993	0.0572677	0.373599	1.85999	0.681628	3.22316	0.19903	1.17394	0.341266	0.398875	1.20252	0.625384	1.17394	0.341266	0.398875	1.20252	0.625384	0	0	0	0	0	0	0	0	0	0	0	0	0
d__Bacteria;p__Actinobacteriota;c__Actinobacteria;o__Kineosporiales;f__Kineosporiaceae;__	0	0.633642	0	0	0	0	0	0.0931583	0	0	0	0	0	0.0273654	0	0	0	0	0	0	0	0	0	0	0	0	0	0	0	0	0	0	0	0	0	0	0	0	0	0	0	0	0	0	0	0	0	0	0
d__Bacteria;p__Actinobacteriota;c__Actinobacteria;o__Micrococcales;f__Brevibacteriaceae;g__Brevibacterium	0	0.259101	0	0	0	0.0168924	0.0126008	0.0301395	0	0	0	0	0	0	0	0	0	0	0	0	0.00301409	0	0	0	0	0	0	0	0	0	0	0	0	0	0	0	0	0	0	0	0	0	0	0	0	0	0	0	0
d__Bacteria;p__Actinobacteriota;c__Actinobacteria;o__Micrococcales;f__Dermabacteraceae;g__Dermabacter	0.0406868	0.174444	0	0	0	0.0450463	0	0.0630189	0	0	0	0	0	0	0	0	0	0	0	0	0	0	0	0	0	0	0	0	0	0	0	0	0	0	0	0	0	0	0	0	0	0	0	0	0	0	0	0	0
d__Bacteria;p__Actinobacteriota;c__Actinobacteria;o__Micrococcales;f__Intrasporangiaceae;__	0.0461117	0.00256535	0	0	0	0.0900926	0	0	0	0	0	0	0	0	0	0	0	0	0	0	0.0105493	0	0	0	0	0	0	0	0	0	0	0	0	0	0	0	0	0	0	0	0	0	0	0	0	0	0	0	0
d__Bacteria;p__Actinobacteriota;c__Actinobacteria;o__Micrococcales;f__Microbacteriaceae;__	0.0271245	0.723429	0.0328569	0.179893	0.0333127	0.225232	0.138609	0	0.133761	0.147258	0	0.0477852	0.18928	0	0	0.0308335	0	0	0.0438789	0	0.034662	0	0.278266	0.233104	0	0.022965	0.0124008	0	0	0	0	0.0124008	0	0	0	0	0	0	0	0	0	0	0	0	0	0	0	0	0
d__Bacteria;p__Actinobacteriota;c__Actinobacteria;o__Micrococcales;f__Microbacteriaceae;g__Leucobacter	5.96197	0.0153921	0	1.64672	0	0	0	0.0520591	0	0	0.218874	0.152913	0.129265	0	0.710572	0	0.0379435	1.11552	0.142606	0	0.0286339	0.199253	0.26362	0.143078	0.59536	0.119929	0	0	0	0.36633	3.8584	0	0	0	0.36633	3.8584	0	0	0	0	0	0	0	0	0	0	0	0	0
d__Bacteria;p__Actinobacteriota;c__Actinobacteria;o__Micrococcales;f__Microbacteriaceae;g__Pseudoclavibacter	0	0.225751	0	0	0	0	0	0	0	0	0	0	0	0	0	0	0	0	0	0	0	0	0	0	0	0	0	0	0	0	0	0	0	0	0	0	0	0	0	0	0	0	0	0	0	0	0	0	0
d__Bacteria;p__Actinobacteriota;c__Actinobacteria;o__Micrococcales;f__Micrococcaceae;__	0.0244121	0.105179	0	0.110704	0	0	0	0	0	0	0	0	0.0923318	0	0	0	0	0	0	0	0	0	0	0	0	0.01531	0	0	0	0	0	0	0	0	0	0	0	0	0	0	0	0	0	0	0	0	0.257798	0	0
d__Bacteria;p__Actinobacteriota;c__Actinobacteria;o__Micrococcales;f__Micrococcaceae;g__Arthrobacter	0	0.0461763	0	0	0	0.275909	0	0	0	0.0230994	0	0	0	0	0	0	0	0	0	0	0	0	0	0	0	0	0	0	0	0	0	0	0	0	0	0	0	0	0	0	0	0	0	0	0	0	0	0	0
d__Bacteria;p__Actinobacteriota;c__Actinobacteria;o__Micrococcales;f__Micrococcaceae;g__Kocuria	0.0813736	1.17493	0	0	0	0.0478617	0	0.0931583	0	0	0	0	0	0.0376274	0	0	0	0	0	0	0	0	0	0	0	0	0	0	0	0	0	0	0	0	0	0	0	0	0	0	0	0	0	0	0	0	0	0	0
d__Bacteria;p__Actinobacteriota;c__Actinobacteria;o__Micrococcales;f__Micrococcaceae;g__Rothia	16.272	0.315538	0	0.0968657	0	0	0.15751	0	0	0	0	0	0	0	0	0	0	0	0	0.118742	0	0	0.468658	0.0225066	0	1.56417	0	0	0	0	0	0	0	0	0	0	6.22159	0.756316	2.48958	10.8673	3.34728	6.85657	0.411238	2.66344	14.9922	8.0364	35.8941	1.09552	3.80209
d__Bacteria;p__Actinobacteriota;c__Actinobacteria;o__Micromonosporales;f__Micromonosporaceae;__	0	0.174444	0	0	0	0	0	0	0	0	0	0	0	0	0	0	0	0	0	0	0	0	0	0	0	0	0	0	0	0	0	0	0	0	0	0	0	0	0	0	0	0	0	0	0	0	0	0	0
d__Bacteria;p__Actinobacteriota;c__Actinobacteria;o__Propionibacteriales;f__Nocardioidaceae;g__Aeromicrobium	0	0.22062	0	0	0	0	0	0	0	0	0	0	0	0	0	0	0	0	0	0	0	0	0	0	0	0	0	0	0	0	0	0	0	0	0	0	0	0	0	0	0	0	0	0	0	0	0	0	0
d__Bacteria;p__Actinobacteriota;c__Actinobacteria;o__Propionibacteriales;f__Nocardioidaceae;g__Nocardioides	0.0379743	0.29245	0	0.0484329	0	0	0	0.0136998	0	0	0	0	0	0	0	0	0	0	0	0	0	0	0	0	0	0	0	0	0	0	0	0	0	0	0	0	0	0	0	0	0	0	0	0	0	0	0	0	0
d__Bacteria;p__Actinobacteriota;c__Actinobacteria;o__Propionibacteriales;f__Propionibacteriaceae;__	0	0	0	0	0	0	0	0	0.0100321	0	0.0712613	0	0	0	0	0	0	0	0.38394	0	0	0	0	0	0.0821187	0	0.115741	0	0	0	0	0.115741	0	0	0	0	0	0	0	0	0	0	0	0	0	0	0	0	0
d__Bacteria;p__Actinobacteriota;c__Actinobacteria;o__Propionibacteriales;f__Propionibacteriaceae;g__Brooklawnia	0	0.0256535	0	0	0	0	0	0	0	0.147258	0	0	0	0	0	0	0	0	0	0	0	0.11208	0	0	0	0	0.558036	0	0.276144	0	0	0.558036	0	0.276144	0	0	0	0	0	0	0	0	0	0	0	0	0	0	0
d__Bacteria;p__Actinobacteriota;c__Actinobacteria;o__Propionibacteriales;f__Propionibacteriaceae;g__Cutibacterium	0.0244121	0.29245	0	0	0	0.014077	0	0.0219196	0	0	0	0	0.0692489	0	0	0	0	0	0	0	0.0813805	0	0	0.00643045	0	0.0612401	0	0	0	0	0	0	0	0	0	0	0	0	0	0	0	0.0137801	0	0	0	0	0	0	0
d__Bacteria;p__Actinobacteriota;c__Actinobacteria;o__Propionibacteriales;f__Propionibacteriaceae;g__Propionibacterium	0	0	0	0	0	0	0	0.0109598	0	0	0	0	0	0	0	0	0	0	0	0	0	0	0	0	0	0	0.0165344	0	0	0	0	0.0165344	0	0	0	0	0	0	0	0	0	0	0	0	0	0	0	0	0.749272
d__Bacteria;p__Actinobacteriota;c__Actinobacteria;o__Propionibacteriales;f__Propionibacteriaceae;g__Propioniciclava	0	0	2.96807	0.740331	0.0285538	0	0.113407	0	0.55511	0.10106	0.620992	1.18985	0	0.564411	0.59792	0.548152	0.0885347	1.12353	0.888548	0.0268127	0	0.0622665	0	0.170407	1.70396	0.0637918	0.020668	0.0819038	0.352851	0.637095	0.134011	0.020668	0.0819038	0.352851	0.637095	0.134011	0	0	0	0	0	0	0	0	0	0	0	0	0
d__Bacteria;p__Actinobacteriota;c__Actinobacteria;o__Propionibacteriales;f__Propionibacteriaceae;g__Pseudopropionibacterium	0	0	0	0	0	0	0	0	0	0	0	0	0	0	0	0	0	0	0	0	0	0	0	0	0	0	0	0	0.0511378	0	0	0	0	0.0511378	0	0	0.19483	0.858231	0.0714711	0.0200411	0.0883965	0.503957	1.18177	0.776488	0.0777087	0.246862	0.309358	0.0104335	0.0990773
d__Bacteria;p__Actinobacteriota;c__Actinobacteria;o__Propionibacteriales;f__Propionibacteriaceae;g__Tessaracoccus	0	0.0307842	1.1938	2.1518	0.237948	0.191447	0	0	0.428036	0.202119	0	0.817126	0.0369327	0.0820962	0	0.513892	0.720926	0.164223	1.15182	0.0344735	0	0.136986	4.80375	0.0900264	0.0821187	0.0867568	0.10334	0	0	0.0637095	0.234519	0.10334	0	0	0.0637095	0.234519	0	0	0	0	0	0	0	0	0	0	0	0	0
d__Bacteria;p__Actinobacteriota;c__Actinobacteria;o__Propionibacteriales;f__Propionibacteriaceae;g__uncultured	0.189872	0.849132	0.180713	1.97191	0	1.64138	0.711946	0.282215	0.254147	0.161695	0.0458109	0.363167	0.0784821	0.420743	0.034662	0.419679	0.240309	0.140191	0.822729	0.0497951	0.0256198	0	0.468658	0.53212	0.431123	0.0459301	2.20734	0.0955544	1.21708	0	0.178681	2.20734	0.0955544	1.21708	0	0.178681	0	0	0	0	0	0	0	0	0	0	0	0	0
d__Bacteria;p__Actinobacteriota;c__Actinobacteria;o__Pseudonocardiales;f__Pseudonocardiaceae;g__Pseudonocardia	0	0.271927	0	0	0	0	0	0	0	0	0	0	0	0	0	0	0	0	0	0	0	0	0	0	0	0	0	0	0	0	0	0	0	0	0	0	0	0	0	0	0	0	0	0	0	0	0	0	0
d__Bacteria;p__Actinobacteriota;c__Coriobacteriia;o__Coriobacteriales;f__Atopobiaceae;g__Atopobium	0	0	0	0	0	0	0	0	0	0	0	0	0	0	0.017331	0	0	0.0160218	0	0	0	0	0	0	0	0	0	0	0.0255689	0	0	0	0	0.0255689	0	0	0	0	0	0.0701438	0	0.0196858	0	0	0	0	0	0.0573843	0.619233
d__Bacteria;p__Actinobacteriota;c__Coriobacteriia;o__Coriobacteriales;f__Atopobiaceae;g__Olsenella	0.0189872	0	0	0	0	0	0	0	0	0	0	0	0	0	0	0	0	0	0	0	0	0	0	0	0	0	0	0	0	0	0	0	0	0	0	0	0	0	0	0	0	0	0.40258	0	0	0.0208197	0.189052	0.0521676	0.235309
d__Bacteria;p__Bacteroidota;c__Bacteroidia;o__Bacteroidales;f__Bacteroidaceae;g__Bacteroides	0	0	0	0	0	0.0225232	0	0	0.484885	0	0.768604	0	0.0184664	0	0.034662	0.402549	0.0379435	0.374509	0.175516	1.19508	0.185367	0.323786	0	0.636615	0.102648	0.780811	0.0785384	0.495973	0.0255689	0.374293	0.0725892	0.0785384	0.495973	0.0255689	0.374293	0.0725892	0	0	0	0	0	0	0	0	0	0	0	0	0
d__Bacteria;p__Bacteroidota;c__Bacteroidia;o__Bacteroidales;f__Bacteroidales;g__Bacteroidales	0	0	0	0	0	0	0	0	0	0	0	0	0	0	0	0.0462503	0.0126478	0	0	0	0	0.0498132	0	0	0	0	0.020668	0	0	0	0	0.020668	0	0	0	0	0	0	0	0	0	0	0	0	0	0	0	0	0
d__Bacteria;p__Bacteroidota;c__Bacteroidia;o__Bacteroidales;f__Dysgonomonadaceae;g__Petrimonas	0	0	0	0	0	0	0	0	0	0	0	0	0	0	0.112652	0.0205557	0	0.0620844	0	0	0	0	0	0	0	0	0	0	0.0664792	0.119455	0	0	0	0.0664792	0.119455	0	0	0	0	0	0	0	0	0	0	0	0	0	0
d__Bacteria;p__Bacteroidota;c__Bacteroidia;o__Bacteroidales;f__Dysgonomonadaceae;g__uncultured	0	0	0	0	0	0	0	0	0	0	0.0101802	0	0	0	0.129983	0.183288	0.0632391	0.184251	0	0	0	0	0.0585823	0.366536	0.123178	0	0	0	0	0.0637095	0.0335027	0	0	0	0.0637095	0.0335027	0	0	0	0	0	0	0	0	0	0	0	0	0
d__Bacteria;p__Bacteroidota;c__Bacteroidia;o__Bacteroidales;f__F082;g__F082	0.0244121	0	0	0	0	0	0	0	0.0133761	0.0144371	0	0	0	0	1.55979	0.142177	0.0126478	1.23568	0	0	0	1.7061	0	0	0.205297	0	0.0868056	0	0	3.18547	0	0.0868056	0	0	3.18547	0	0	0	0	0	0	0	0	0	0	0	0	0	0
d__Bacteria;p__Bacteroidota;c__Bacteroidia;o__Bacteroidales;f__Marinifilaceae;g__Odoribacter	0	0	0	0	0	0	0	0	0	0	0	0	0	0	0	0.0479633	0	0.036049	0	0.019152	0	0.0498132	0	0	0	0	0	0	0.132958	0.0716732	0	0	0	0.132958	0.0716732	0	0	0	0	0	0	0	0	0	0	0	0	0	0
d__Bacteria;p__Bacteroidota;c__Bacteroidia;o__Bacteroidales;f__MgMjR-022;g__MgMjR-022	0	0	0	0	0	0	0	0	0	0	0	0	0	0	0	0.251807	0	0.0300409	0.0548486	1.05719	0	0.0249066	0	3.07376	0	0.00765501	0	0	0	0.00796369	0	0	0	0	0.00796369	0	0	0	0	0	0	0	0	0	0	0	0	0	0
d__Bacteria;p__Bacteroidota;c__Bacteroidia;o__Bacteroidales;f__Paludibacteraceae;__	0	0	0	0	0	0	0	0	0	0	0	0	0	0	0.0606586	0.0531022	0	0.296403	0	0.0459647	0	0.0249066	0	0.414764	0.102648	0	0.0082672	0	0	0.0716732	0.0614216	0.0082672	0	0	0.0716732	0.0614216	0	0	0	0	0	0	0	0	0	0	0	0	0
d__Bacteria;p__Bacteroidota;c__Bacteroidia;o__Bacteroidales;f__Paludibacteraceae;g__F0058	0	0	0.416188	0	0	0.0112616	0.031502	0.0109598	0.531701	0.00577484	0.101802	0.83624	0	0.0547308	0	0.17301	0	0.0100136	0.252304	0.019152	0.00452114	0	0.0292912	0.266864	0	0.0178617	0.0661376	0	0	0	0	0.0661376	0	0	0	0	0	0	0	0	0	0	0.207783	0	0	0.0356909	0	0	0
d__Bacteria;p__Bacteroidota;c__Bacteroidia;o__Bacteroidales;f__Paludibacteraceae;g__H1	0	0	0	0	0	0	0	0	0.0535045	0	0.0356307	0.0716777	0	0.00684135	0.0259965	0.181575	0	0.150204	0.0658183	0.088099	0	0	0.0292912	0.361713	0	0	0.0248016	0.0409519	0.0409103	0	0.0893406	0.0248016	0.0409519	0.0409103	0	0.0893406	0	0	0	0	0	0	0	0	0	0	0	0	0
d__Bacteria;p__Bacteroidota;c__Bacteroidia;o__Bacteroidales;f__Porphyromonadaceae;g__Porphyromonas	0.244121	0.043611	0.821423	0.87871	12.4114	0.422309	2.91709	0.789106	10.4735	0.404239	32.5308	4.37712	7.49735	2.88021	36.8804	20.0932	53.6015	24.4993	27.1939	26.445	5.96489	27.7584	13.7083	12.2404	18.025	7.0222	50.5787	23.3699	41.7694	30.708	17.1199	50.5787	23.3699	41.7694	30.708	17.1199	0.151535	0.831411	0.881477	0	0.671813	0.253947	2.64491	1.67404	0	0.990423	0.0945261	0.474725	0.260078
d__Bacteria;p__Bacteroidota;c__Bacteroidia;o__Bacteroidales;f__Prevotellaceae;g__Alloprevotella	0.0216996	0	0	0	0.242707	0.0675695	16.3936	0.0410993	0.565142	0	4.02117	0	0.138498	0	0.129983	2.50951	4.63543	0.372507	0	6.98663	1.15892	1.71856	0.834798	3.40653	0.677479	5.92243	0.434028	9.7147	0.444899	2.43689	4.0985	0.434028	9.7147	0.444899	2.43689	4.0985	0	1.67891	5.16974	0	15.6815	0.34647	0.705597	7.32237	0.0333037	0.892273	0.0257798	7.9399	0.414886
d__Bacteria;p__Bacteroidota;c__Bacteroidia;o__Bacteroidales;f__Prevotellaceae;g__Prevotella	0.00542491	0	0	0	0	0	0	0	0	0	0	0	0	0	0	0.0137038	0	0	0	0	0.100972	2.78954	0	0.00482284	0	0	0.152943	0	0	0	0	0.152943	0	0	0	0	0.0952505	1.00306	2.82013	0.170349	1.58524	0.438994	18.3888	1.16473	0.233126	2.24555	0.0343731	5.28979	10.7004
d__Bacteria;p__Bacteroidota;c__Bacteroidia;o__Bacteroidales;f__Prevotellaceae;g__Prevotellaceae_UCG-003	0	0	0	0	0	0	0	0	0	0	0	0	0	0	0.0779896	0.0805098	0	0.11015	0	0	0.00602818	0.0871731	0.146456	0.00964568	0	0	0	0	0	0.0557458	0	0	0	0	0.0557458	0	0	0	0	0	0	0	0	0	0	0	0	0	0
d__Bacteria;p__Bacteroidota;c__Bacteroidia;o__Bacteroidales;f__Rikenellaceae;g__Rikenellaceae_RC9_gut_group	0.0488242	0	0	0	0	0	0	0	0.0133761	0	0.0407208	0	0	0	0.0693241	0.246668	0.0379435	0.496675	0.0767881	2.11438	0.0165775	0.523039	0	0.591602	0.0821187	0.0357234	0.227348	0.600628	0	0.390221	4.04266	0.227348	0.600628	0	0.390221	4.04266	0	0	0	0	0	0	0	0	0	0	0	0.0260838	0
d__Bacteria;p__Bacteroidota;c__Bacteroidia;o__Bacteroidales;f__Tannerellaceae;g__Tannerella	0	0	0.0602377	0	0.0428306	0.00563079	0.0126008	0	0.367844	0.00866226	0.055991	0.281932	0.0369327	0.0649928	0.311958	0.978108	0.0252956	0.60282	0.844669	0.3907	0.0180845	0.199253	0.175747	0.520867	0.63642	0.0178617	0.198413	0.063703	0.531833	0.262802	0.0837568	0.198413	0.063703	0.531833	0.262802	0.0837568	0	0	0.113163	0	0	0.00787433	0.363621	0	0	0.0327167	0	0.0469508	0.167193
d__Bacteria;p__Bacteroidota;c__Bacteroidia;o__Flavobacteriales;f__Flavobacteriaceae;g__Capnocytophaga	0.675401	0.0333496	2.16308	0.214488	0.856613	0.360371	0.693044	1.84947	2.25722	1.17807	1.27252	0.444402	0.249296	1.27591	0.381282	3.31974	0.619743	1.36185	0.998245	0.953767	2.50772	0.161893	3.61746	2.82297	3.32581	3.59786	0.0454696	0.846339	0.260803	0.254838	1.48529	0.0454696	0.846339	0.260803	0.254838	1.48529	0.0389661	0.504211	2.57892	0	0.93111	0.48624	1.28999	0.421641	0	0.844685	0.120306	0.172153	0.303424
d__Bacteria;p__Bacteroidota;c__Bacteroidia;o__Flavobacteriales;f__Flavobacteriaceae;g__Flavobacterium	0	0	0	0	0	0.00563079	0	0	0	0	0	0	0.00923318	0	0	0.0256946	0	0.130177	0.0438789	0	10.162	0.0996264	0.732279	1.7941	2.99733	0.630263	0	0.354917	0	0.0637095	1.03858	0	0.354917	0	0.0637095	1.03858	0	0	0	0	0	0	0	0	0	0	0	0	0
d__Bacteria;p__Bacteroidota;c__Bacteroidia;o__Flavobacteriales;f__Weeksellaceae;g__Bergeyella	12.0758	0.238578	0.0273808	0.0761088	0.266502	0.39134	0.705645	0.424692	0.468165	0.603471	6.73929	1.01782	0.318545	0.0410481	0.17331	1.63246	1.27111	0.128174	0.142606	1.09166	15.6055	0.311333	10.8231	0.324738	0.944365	4.16943	0.0248016	0.150157	0	0.0637095	2.13859	0.0248016	0.150157	0	0.0637095	2.13859	0.0216478	0.0482755	0.125074	0	0.0707172	0.0984291	0.0129865	0.166987	0	0.0208197	0	0.020867	0
d__Bacteria;p__Bacteroidota;c__Bacteroidia;o__Flavobacteriales;f__Weeksellaceae;g__Chryseobacterium	0.0108498	0	0	0	0	0.689772	0.107107	0	0	0	0	0	0	0	0	0	0	0	0	0	0.0120564	0	0	0.00803807	0	0	0	0	0	0	0	0	0	0	0	0	0	0	0	0	0	0.0137801	0	0	0	0	0	0	0
d__Bacteria;p__Bacteroidota;c__Bacteroidia;o__Sphingobacteriales;f__Lentimicrobiaceae;g__Lentimicrobium	0	0	0	0	0	0.0168924	0	0	0.404628	0	0.111982	0	0	0	0.034662	0.149029	0.0252956	0.0921253	0.362001	0.0497951	0.00452114	0.0871731	0	0.437271	0.0410593	0	0.107474	0.00910042	0	0.15131	0.954827	0.107474	0.00910042	0	0.15131	0.954827	0	0	0	0	0	0	0	0	0	0	0	0	0.0247693
d__Bacteria;p__Bacteroidota;c__Kapabacteria;o__Kapabacteriales;f__Kapabacteriales;g__Kapabacteriales	0	0	0	0	0	0	0.0126008	0	0.344436	0	0.127252	0	0	0	0.225303	0.578985	0.0822108	0.979332	1.37122	9.29636	0.0301409	0.834371	0.410076	1.3504	0.718538	0.0663435	0.202546	2.1295	0.0664792	0.836187	1.95991	0.202546	2.1295	0.0664792	0.836187	1.95991	0	0	0	0	0	0	0	0	0	0	0	0	0
d__Bacteria;p__Bdellovibrionota;c__Bdellovibrionia;o__Bacteriovoracales;f__Bacteriovoracaceae;g__Peredibacter	0	0	0	0	0	0	0	0	0	0	0	0	0	0	0	0	0	0.0460626	0	0	0	0	0	0	0	0	0	0	0	0.0318547	0.0390865	0	0	0	0.0318547	0.0390865	0	0	0	0	0	0	0	0	0	0	0	0	0
d__Bacteria;p__Campilobacterota;c__Campylobacteria;o__Campylobacterales;f__Arcobacteraceae;g__Arcobacter	0	0	0	0	0	0	0	0	0	0	0	0	0	0	0.0259965	0.00513892	0	0.0140191	0.0438789	0.0268127	0.0105493	0.373599	0	0.0450132	0.0821187	0.186272	0	0.150157	0	0.0955642	0.25127	0	0.150157	0	0.0955642	0.25127	0	0	0	0	0	0	0	0	0	0	0	0	0
d__Bacteria;p__Campilobacterota;c__Campylobacteria;o__Campylobacterales;f__Campylobacteraceae;g__Campylobacter	0	0.0205228	0.99666	0.0415139	1.07552	0.244939	0.321321	0.224676	0.966426	0.450437	0.51919	0.907918	0.110798	0.865431	0.181976	0.534448	0.360463	1.1055	1.18473	4.61179	0.0813805	0.635118	0.175747	2.02559	0.718538	0.367441	0.611772	1.16485	4.41831	0.36633	1.28985	0.611772	1.16485	4.41831	0.36633	1.28985	0	0.0321837	0.455628	0	2.24527	0.129926	1.28999	0.050096	0	0.127892	0.0257798	0.318222	0.724503
d__Bacteria;p__Campilobacterota;c__Campylobacteria;o__Campylobacterales;f__Helicobacteraceae;g__Wolinella	0.0135623	0	0	0	0	0	0.0441028	0.0136998	0.0468165	0	0.152703	0	0	0	0.034662	0.0925006	0.575476	0.0260354	0	0.356226	0.0286339	0.136986	0.13181	0.297409	0	0.0127584	0.0289352	0.0819038	0	0.0477821	0.245687	0.0289352	0.0819038	0	0.0477821	0.245687	0	0	0	0	0	0	0	0	0	0	0	0	0
d__Bacteria;p__Campilobacterota;c__Campylobacteria;o__Campylobacterales;f__Rs-M59_termite_group;g__Rs-M59_termite_group	0	0	0	0	0	0	0	0	0	0	0	0	0	0	0.0259965	0.00513892	0	0.00801089	0	0	0	0.11208	0	0.0771655	0	0.0306201	0	0	0	0	0	0	0	0	0	0	0	0	0	0	0	0	0	0	0	0	0	0	0
d__Bacteria;p__Chloroflexi;c__Anaerolineae;o__Anaerolineales;f__Anaerolineaceae;g__Flexilinea	0	0	0	0	0	0	0	0	0	0	0	0	0	0	2.11438	0.356299	0.0379435	2.40327	0.372971	0.0344735	0.00452114	0.821918	0.234329	0.262041	1.04701	0	0.553902	0.00455021	0.0613654	1.40161	0.53046	0.553902	0.00455021	0.0613654	1.40161	0.53046	0	0	0	0	0	0	0	0	0	0	0	0	0
d__Bacteria;p__Chloroflexi;c__Chloroflexia;o__Thermomicrobiales;f__JG30-KF-CM45;g__JG30-KF-CM45	0	0.279623	0	0.0345949	0	0	0	0	0	0	0	0	0.0184664	0	0	0	0	0	0	0	0.00301409	0	0	0	0	0	0	0	0	0	0	0	0	0	0	0	0	0	0	0	0	0	0	0	0	0	0	0	0
d__Bacteria;p__Cyanobacteria;c__Cyanobacteriia;o__Chloroplast;f__Chloroplast;g__Chloroplast	0.195297	0.164183	0	0	0	0.014077	0	0.115078	0	0.00866226	0	0	0.0323161	0.020524	0	0	0	0	0	0.019152	0.599804	0	0	0.0578741	0	0	0	0	0	0	0	0	0	0	0	0	0.0519548	0	0.00595593	0	0	0.0157487	0	0	0	0	0.0343731	0	0
d__Bacteria;p__Deinococcota;c__Deinococci;o__Deinococcales;f__Deinococcaceae;g__Deinococcus	0.0189872	0.128268	0	0	0	0.0703849	0	0.0054799	0	0	0	0	0	0	0	0	0	0	0	0	0.00301409	0	0	0	0	0	0	0	0	0	0	0	0	0	0	0	0	0	0	0	0	0	0	0	0	0	0	0	0
d__Bacteria;p__Desulfobacterota;c__Desulfobulbia;o__Desulfobulbales;f__Desulfobulbaceae;g__Desulfobulbus	0	0	0	0	0	0	0	0	0	0	0	0	0	0	0.580589	0.71431	0.227661	0.474646	0	0	0	0.0622665	0.659051	1.3295	0.431123	0	0.0537368	0	0	0.358366	0	0.0537368	0	0	0.358366	0	0	0	0	0	0	0	0	0	0	0	0	0	0
d__Bacteria;p__Desulfobacterota;c__Desulfovibrionia;o__Desulfovibrionales;f__Desulfomicrobiaceae;g__Desulfomicrobium	0	0	0.564044	0.0553518	0.00475896	0	0.0504032	0.0164397	0.608614	0.0461987	0.269775	0.946146	0	0.0342067	1.99307	0.568707	0.132802	2.31715	3.43352	0.406021	0	0.958904	0.292912	0.528905	1.06754	0.142894	1.0954	0.0455021	0.0562516	1.50514	1.34011	1.0954	0.0455021	0.0562516	1.50514	1.34011	0	0	0	0	0	0	0	0	0	0	0	0	0
d__Bacteria;p__Desulfobacterota;c__Desulfovibrionia;o__Desulfovibrionales;f__Desulfoplanaceae;g__Desulfoplanes	0	0	0	0	0	0	0	0	0.0535045	0.0144371	0.0356307	0	0	0	0.017331	0.116482	0.0126478	0.0981335	0	0	0.0105493	0.0373599	0.0878735	0	0.0410593	0	0.0289352	0	0	0.238911	0	0.0289352	0	0	0.238911	0	0	0	0	0	0	0	0	0	0	0	0	0	0
d__Bacteria;p__Desulfobacterota;c__Desulfovibrionia;o__Desulfovibrionales;f__Desulfovibrionaceae;g__Desulfovibrio	0	0	0	0	0	0	0	0	0	0	0	0	0	0	0.658579	1.16825	0.0189717	1.42594	0.285213	0	0.00452114	0.547945	0.0878735	0.139862	0.554301	0.0204134	2.48843	0.0273013	0.0818205	1.62459	0.139595	2.48843	0.0273013	0.0818205	1.62459	0.139595	0	0	0	0	0	0	0	0	0	0	0	0	0
d__Bacteria;p__Desulfobacterota;c__Desulfovibrionia;o__Desulfovibrionales;f__Desulfovibrionaceae;g__uncultured	0	0	0	0	0	0	0	0	0	0	0	0	0	0	0	0.0411114	0	0.0981335	0	0	0	0	0	0	0	0	0	0	0	0.0318547	0	0	0	0	0.0318547	0	0	0	0	0	0	0	0	0	0	0	0	0	0
d__Bacteria;p__Desulfobacterota;c__Desulfuromonadia;o__Bradymonadales;f__Bradymonadales;g__Bradymonadales	0	0	0	0	0	0	0	0	0.0200642	0	0.0305406	0	0	0.010262	0.0259965	0.0325465	0	0.0901226	0.142606	0.340905	0.0105493	0.11208	0.0439367	0.200952	0.246356	0	0.107474	0.100105	0	0.0318547	0.189849	0.107474	0.100105	0	0.0318547	0.189849	0	0	0	0	0	0	0	0	0	0	0	0	0
d__Bacteria;p__Elusimicrobiota;c__Endomicrobia;o__Endomicrobiales;f__Endomicrobiaceae;g__Endomicrobium	0	0	0	0	0	0	0	0	0	0	0	0	0	0	0	0.0411114	0.0126478	0	0	0	0	0	0	0	0	0	0.157077	0	0	0	0.0335027	0.157077	0	0	0	0.0335027	0	0	0	0	0	0	0	0	0	0	0	0	0
d__Bacteria;p__Firmicutes;c__Bacilli;o__Acholeplasmatales;f__Acholeplasmataceae;g__Acholeplasma	0	0	0	0	0	0	0	0	0	0	0	0	0	0	0	0.196992	0	0.11015	0.0329092	0.505612	0.0135634	0.273973	0	0.120571	0.0410593	0.0306201	0	0.0409519	0.18921	0.0955642	0	0	0.0409519	0.18921	0.0955642	0	0	0	0	0	0	0	0	0	0	0	0	0	0
d__Bacteria;p__Firmicutes;c__Bacilli;o__Bacillales;f__Planococcaceae;g__Savagea	0	0	0	0	0	0.137954	0.0126008	0	0	0	0	0	0	0	0	0	0	0	0	0	0	0	0	0	0	0	0	0	0	0	0	0	0	0	0	0	0	0	0	0	0	0	0	0	0	0	0	0	0
d__Bacteria;p__Firmicutes;c__Bacilli;o__Erysipelotrichales;f__Erysipelotrichaceae;g__[Anaerorhabdus]_furcosa_group	0	0	0	0	0	0	0.0126008	0	0.0702247	0.0259868	0	0	0	0	0.0866551	0.272363	0	0.144196	0.0877578	0.111081	0.0632959	0.174346	0.219684	0.252395	0.63642	0	0.0124008	0.618829	0.0664792	0.238911	0.379697	0.0124008	0.618829	0.0664792	0.238911	0.379697	0	0	0	0	0	0	0	0	0	0	0	0	0
d__Bacteria;p__Firmicutes;c__Bacilli;o__Erysipelotrichales;f__Erysipelotrichaceae;g__Dielma	0	0.0179575	0	0	0.00951792	0	0	0	0.0100321	0	0.330856	0	0	0	0	0	0	0.00400545	0	0.0497951	0.245648	0	0.0878735	0.117356	0	0.0331717	0.0082672	0.0182008	0	0	0	0.0082672	0.0182008	0	0	0	0	0	0	0	0	0	0	0	0	0	0	0	0
d__Bacteria;p__Firmicutes;c__Bacilli;o__Erysipelotrichales;f__Erysipelotrichaceae;g__Erysipelothrix	0	0	0	0	0	0	0	0	0	0	0	0	0	0	0.277296	0.00342595	0	4.13162	0	0	0.0301409	0.0498132	0	0.355283	0.513242	0	0.041336	0	0	0.716732	0	0.041336	0	0	0.716732	0	0	0	0	0	0	0	0	0	0	0	0	0	0
d__Bacteria;p__Firmicutes;c__Bacilli;o__Erysipelotrichales;f__Erysipelotrichaceae;g__Solobacterium	0	0	0	0	0.0190358	0	0.207913	0	0	0	0.0254505	0	0	0	0	0	0	0	0	0	0	0	0	0	0	0.022965	0	0	0	0	0	0	0	0	0	0	0	0	0.0268017	0	0	0	0	0	0	0.0267682	0	0.0626011	0.0309617
d__Bacteria;p__Firmicutes;c__Bacilli;o__Erysipelotrichales;f__Erysipelotrichaceae;g__uncultured	0	0	0	0	0	0	0	0	0.0468165	0	0	0	0	0	0.0519931	0.0839357	0.0189717	0.0420572	0	0.0268127	0.0949439	0.161893	0	0.0948492	0.123178	0.0739985	0.0496032	0	0	0.0398184	0.0111676	0.0496032	0	0	0.0398184	0.0111676	0	0	0	0	0	0	0	0	0	0	0	0	0
d__Bacteria;p__Firmicutes;c__Bacilli;o__Izemoplasmatales;f__Izemoplasmatales;g__Izemoplasmatales	0	0	0	0	0	0	0	0	0	0	0	0	0	0	0	0.0325465	0	0	0	0	0	0.0373599	0	0	0	0	0	0	0.0511378	0	0	0	0	0.0511378	0	0	0	0	0	0	0	0	0	0	0	0	0	0	0
d__Bacteria;p__Firmicutes;c__Bacilli;o__Lactobacillales;f__Aerococcaceae;g__Globicatella	0	0.0795259	0	0	0	0.0563079	0	0.0136998	0	0	0	0	0	0	0	0	0	0	0	0	0	0	0	0	0	0	0	0	0	0	0	0	0	0	0	0	0	0	0	0	0	0	0	0	0	0	0	0	0
d__Bacteria;p__Firmicutes;c__Bacilli;o__Lactobacillales;f__Aerococcaceae;g__uncultured	0.0867985	0	0	0	0.0475896	0	0	0	0	0.0202119	0.0305406	0	0	0	0.121317	0.0548152	0	0.0640872	0.274243	0.0114912	0.0180845	0.0498132	0.102519	0.162369	0.410593	0.211789	0	0.113755	0	0.15131	0.0335027	0	0.113755	0	0.15131	0.0335027	0	0	0	0	0	0	0	0	0	0	0	0	0
d__Bacteria;p__Firmicutes;c__Bacilli;o__Lactobacillales;f__Carnobacteriaceae;g__Granulicatella	0	0	0	0	0	0	0.352823	0.0438392	0.0100321	0	0.55991	0	0	0	0.017331	0.0959265	0.0632391	0.228311	0	0	0	1.07098	0	0.0241142	0.287415	0.625159	0.0289352	0	0	1.13881	2.18884	0.0289352	0	0	1.13881	2.18884	0.342036	0.670493	0.952948	0.120247	0.300548	0.566951	0.259729	0.989396	0.288632	2.40319	0.206239	0.365173	0.860734
d__Bacteria;p__Firmicutes;c__Bacilli;o__Lactobacillales;f__Enterococcaceae;g__Enterococcus	0	0	0	0	0	0	0	0	0	0	0	0	0	0	0	0	0	0	0	0	0.0738452	0	0.336848	0	0	0	0	0	0	0	0	0	0	0	0	0	0	0	0	0	0	0	0	0	0	0	0	0	0
d__Bacteria;p__Firmicutes;c__Bacilli;o__Lactobacillales;f__Lactobacillaceae;g__Lactobacillus	0	0	0	0	0	0	0	0	0	0	0	0	0	0	0	0	0	0	0	0	0.0271268	0	0	0	0	0	0	0	0.0204551	0	0	0	0	0.0204551	0	0	0	0	0	0	0	0	0	0	0	0	0	0	0
d__Bacteria;p__Firmicutes;c__Bacilli;o__Lactobacillales;f__P5D1-392;g__P5D1-392	0	0	0	0	0	0	0	0	0	0	0	0	0	0	0	0	0	0	0	0	0	0	0	0	0	0	0	0	0	0	0	0	0	0	0	0	0	0.0858231	0	0.055113	0	0	0	0	0	0	0	0	0
d__Bacteria;p__Firmicutes;c__Bacilli;o__Lactobacillales;f__Streptococcaceae;g__Streptococcus	0.404155	5.00244	3.18164	0.297516	1.73226	0.844618	2.14214	0.271255	0.735688	1.2156	0.167973	0.324939	7.04492	0.362592	0.017331	0.594402	0.758869	0.0200272	1.22861	0.0842686	0.929847	0.0996264	1.94786	0.149508	0	4.68742	0.421627	0	0.132958	0.0716732	0.100508	0.421627	0	0.132958	0.0716732	0.100508	59.6008	33.0312	27.9422	53.6299	22.0225	65.5774	22.5272	38.3944	32.2547	26.3905	8.11206	33.982	34.7204
d__Bacteria;p__Firmicutes;c__Bacilli;o__Mycoplasmatales;f__Mycoplasmataceae;g__Mycoplasma	0.0216996	0.0153921	0	0	0	0.0253386	0.189012	0	0.0200642	0.0173245	0	0	0.0507825	0	0	0.0137038	0.0189717	0	0	0.00766078	0	0	0.0292912	0.00803807	0	0.0612401	0.0661376	0.309414	0	0	0.0949243	0.0661376	0.309414	0	0	0.0949243	0	0	0	0	0	0	0	0	0	0	0	0	0.0123847
d__Bacteria;p__Firmicutes;c__Bacilli;o__Mycoplasmatales;f__Mycoplasmataceae;g__Ureaplasma	0	0	0	0	0	0	0	0	0.0334403	0.00577484	0	0	0	0	0	0.0068519	0	0	0	0	0	0	0	0.0466208	0	0.0459301	0	0.273013	0	0	0	0	0.273013	0	0	0	0	0	0	0	0	0	0	0	0	0	0	0	0
d__Bacteria;p__Firmicutes;c__Bacilli;o__RF39;f__RF39;g__RF39	0	0	0	0	0	0	0	0	0	0	0	0	0	0	0.0606586	0.0393984	0	0.87519	0	0.463477	0.0482255	0.11208	0	0.162369	0.225826	0	0.041336	0.0273013	0.122731	0.286693	0.0390865	0.041336	0.0273013	0.122731	0.286693	0.0390865	0	0	0	0	0	0	0	0	0	0	0	0	0
d__Bacteria;p__Firmicutes;c__Bacilli;o__Staphylococcales;f__Gemellaceae;g__Gemella	0.084086	0.533593	0.219046	0	0.704326	1.23033	1.18448	0.0739787	0.635367	0.363815	0.249415	0.16247	2.26213	0.136827	0	0.116482	0.196041	0	0	0	0.666114	0.0249066	0	0	0	3.41414	0.0330688	0.0318515	0	0	0	0.0330688	0.0318515	0	0	0	3.03936	0.960146	1.62895	0.210431	0.689493	0.647663	4.50197	3.67371	0.155417	0.681102	0.0859328	1.98758	0.538733
d__Bacteria;p__Firmicutes;c__Bacilli;o__Staphylococcales;f__Staphylococcaceae;g__Macrococcus	0	0	0	0	0	0.335032	0.0189012	0	0	0	0	0	0	0.0444688	0	0	0	0	0	0	0	0	0	0	0	0	0	0	0	0	0	0	0	0	0	0	0	0	0	0	0	0	0	0	0	0	0	0	0
d__Bacteria;p__Firmicutes;c__Bacilli;o__Staphylococcales;f__Staphylococcaceae;g__Staphylococcus	0.0189872	0.0615685	0	0	0	0	0	0.134258	0	0.210782	0	0	0	0	0	0	0	0	0	0.0229823	0.0617889	0	0.0585823	0.0160761	0	0.0765501	0	0	0	0	0	0	0	0	0	0	0	0	0	0	0	0	0	0	0	0	0	0	0
d__Bacteria;p__Firmicutes;c__Clostridia;o__Christensenellales;f__Christensenellaceae;g__Christensenellaceae_R-7_group	0.119348	0.0487417	0	0	0	0	0	0	0.0267523	0	0.0407208	0	0	0.0239447	1.65511	0.901024	0.139126	2.73772	0.329092	0.0919294	0.0135634	2.19178	0.527241	1.00797	0.882776	0	0.963128	0.168358	1.21708	0.716732	0.647719	0.963128	0.168358	1.21708	0.716732	0.647719	0	0	0	0	0	0	0	0	0	0	0	0	0
d__Bacteria;p__Firmicutes;c__Clostridia;o__Clostridia_UCG-014;f__Clostridia_UCG-014;g__Clostridia_UCG-014	0	0.00769606	0.0109523	0	0.0618665	0.014077	0.113407	0	0.0468165	0	0.0458109	0	0	0	0	0.0993525	0.0316196	0.114155	0	0	0.00904227	0.11208	0	0.0144685	0.328475	0.0637918	0.10334	0.0409519	0	0.30262	0.681222	0.10334	0.0409519	0	0.30262	0.681222	0	0	0.0416915	0	0	0	0	0.0292227	0	0	0	0	0.0123847
d__Bacteria;p__Firmicutes;c__Clostridia;o__Clostridia_vadinBB60_group;f__Clostridia_vadinBB60_group;g__Clostridia_vadinBB60_group	0	0	0	0	0	0	0	0	0	0	0	0	0	0	0	0.065093	0.0189717	0.00600817	0	0	0	0.11208	0	0	0	0	0	0	0.0204551	0	0	0	0	0.0204551	0	0	0	0	0	0	0	0	0	0	0	0	0	0	0
d__Bacteria;p__Firmicutes;c__Clostridia;o__Clostridia;f__Hungateiclostridiaceae;g__Fastidiosipila	0	0	0	0	0	0	0	0	0	0	0	0	0	0	0.190641	0.0753709	0	0.793079	0	0.0536255	0	0.199253	0.102519	0.188091	0.061589	0	0.14881	0	0.0664792	0.15131	0.234519	0.14881	0	0.0664792	0.15131	0.234519	0	0	0	0	0	0	0	0	0	0	0	0	0
d__Bacteria;p__Firmicutes;c__Clostridia;o__Clostridia;f__Hungateiclostridiaceae;g__Mageibacillus	0	0	0	0	0.0951792	0.0591233	1.26638	0.0465792	0	0.00866226	0	0	0	0	0	0	0	0	0	0.0153216	0	0	0	0.803807	0	0.0688951	0	0	0	0	0	0	0	0	0	0	0	0	0	0	0	0	0	0	0	0	0	0	0
d__Bacteria;p__Firmicutes;c__Clostridia;o__Clostridiales;f__Clostridiaceae;g__Clostridium_sensu_stricto_1	33.9735	27.929	0.876184	0.546599	1.05649	11.3995	2.50126	41.25	0.58855	7.29651	0.132342	9.09829	20.1145	13.3577	0	0	0	0	0	0	0.00602818	0	0	0	0	0.0127584	0.301753	0	0.0153413	0	0.36853	0.301753	0	0.0153413	0	0.36853	0.108239	0.0214558	3.50506	0.115236	0	1.97449	0.277044	0	0	0.0148712	0	0	0.0309617
d__Bacteria;p__Firmicutes;c__Clostridia;o__Clostridiales;f__Clostridiaceae;g__Clostridium_sensu_stricto_11	0	0	0	0	0	0	0	0	0	0	0	0	0	0	0	0	0	0	0	0	0	0	0	0	0	0	0.0082672	0	0	0	0.0670054	0.0082672	0	0	0	0.0670054	0	0	0	0	0	0	0	0	0	0	0	0	0
d__Bacteria;p__Firmicutes;c__Clostridia;o__Lachnospirales;f__Defluviitaleaceae;g__Defluviitaleaceae_UCG-011	0.0895109	0.0102614	0.350474	0.0761088	0.461619	0.0675695	0.170111	0.449352	0.852729	0.0981723	0.468289	0.0812348	0.281612	0.338647	0.59792	0.483059	0.55018	1.44997	1.83194	0.543915	0.134127	1.66874	0.702988	0.55945	1.90926	1.93672	0.533234	1.33321	0.219893	1.81572	1.21727	0.533234	1.33321	0.219893	1.81572	1.21727	0	0	0	0	0	0	0	0	0	0	0	0	0
d__Bacteria;p__Firmicutes;c__Clostridia;o__Lachnospirales;f__Lachnospiraceae;__	0	0	0	0	0	0.0112616	0.0756048	0	0	0	0.0101802	0	0	0	0	0	0	0	0	0.0114912	0	0	0	0	0	0.0459301	0	0	0	0	0	0	0	0	0	0	0	0	0.226325	0	0.0058931	0	0	0	0	0	0	0	0
d__Bacteria;p__Firmicutes;c__Clostridia;o__Lachnospirales;f__Lachnospiraceae;g__Acetitomaculum	0	0	0	0	0.0809023	0	1.37979	0	0	0	0	0	0	0	0	0.0068519	0	0	0	0	0	0.236613	0	0	0	0.0306201	0	0	0	0	0	0	0	0	0	0	0	0	0	0	0	0	0	0	0	0	0	0	0
d__Bacteria;p__Firmicutes;c__Clostridia;o__Lachnospirales;f__Lachnospiraceae;g__Catonella	0	0.0051307	0.164285	0.546599	0.799505	0.523663	0.655242	0.0931583	0.912921	0.222331	2.11748	0.119463	0.212363	0.311281	0	0.556717	0.69563	0.0801089	0	0.953767	0.13262	0.298879	0.0585823	0.0128609	0.287415	0.283236	0.231481	1.34686	0	0.167237	1.44062	0.231481	1.34686	0	0.167237	1.44062	0	0.0268197	0.113163	0	0.129648	0.0393716	0.10822	0	0	0.291476	0	0.0782513	0
d__Bacteria;p__Firmicutes;c__Clostridia;o__Lachnospirales;f__Lachnospiraceae;g__Johnsonella	0	0	0.235475	0.0553518	0.242707	0.0253386	0.0693044	0	0.601926	0.0375365	0.147613	1.03216	0	0.0923582	0.2513	0.44366	0.322519	0.584795	1.63449	0.0344735	0.00602818	0	0.234329	0.340814	0.677479	0.216892	2.87698	0.268462	2.47507	0.509676	0.122843	2.87698	0.268462	2.47507	0.509676	0.122843	0	0	1.21501	0	0	0	0	0.0834934	0	0.181429	0	0.0626011	0
d__Bacteria;p__Firmicutes;c__Clostridia;o__Lachnospirales;f__Lachnospiraceae;g__Lachnoanaerobaculum	0	0	0	0	0	0	0	0	0	0	0	0	0	0	0	0	0	0	0	0	0	0	0	0	0	0	0	0	0	0	0	0	0	0	0	0	0	0.284289	0.93508	0.0501027	0.542165	0.0669318	0.65798	0.300576	0.0277531	0.21712	0.120306	0.61036	0.854542
d__Bacteria;p__Firmicutes;c__Clostridia;o__Lachnospirales;f__Lachnospiraceae;g__Oribacterium	0	0	0	0	0	0	0	0	0	0	0	0	0	0	0	0	0	0	0	0	0	0	0	0	0	0	0	0	0	0	0	0	0	0	0	0	0	0	0	0	0	0	0.324661	0	0	0.0237939	0	0.041734	0
d__Bacteria;p__Firmicutes;c__Clostridia;o__Lachnospirales;f__Lachnospiraceae;g__Roseburia	0	0.0051307	0	0	0	0	0	0	0.0300963	0.0144371	0.254505	0	0	0	0.138648	0.289493	0.411054	0.2203	0.372971	0.563067	0.0286339	0.510585	0.102519	0.127001	0.492712	0.0204134	0.372024	0.0910042	0.143186	0.525603	0.971579	0.372024	0.0910042	0.143186	0.525603	0.971579	0	0	0	0	0	0	0	0	0	0	0	0	0
d__Bacteria;p__Firmicutes;c__Clostridia;o__Lachnospirales;f__Lachnospiraceae;g__Stomatobaculum	0	0	0	0	0	0	0	0	0	0	0	0	0	0	0	0	0	0	0	0	0	0	0	0	0	0	0	0	0	0	0	0	0	0	0	0	0.0216478	0	0	0	0	0.00787433	0.0129865	0	0.0222025	0	0.0257798	0.140852	0.0619233
d__Bacteria;p__Firmicutes;c__Clostridia;o__Lachnospirales;f__Lachnospiraceae;g__uncultured	0	0	0.114999	0.235245	0.0380717	0	0	0	0.113697	0	0.0509009	0.195919	0.161581	0.0342067	0	0.613245	0	0.0200272	2.12813	0	0.00753523	0.0747198	0.102519	0.0112533	0	0.0306201	0.334821	0	0.281258	0	0.0111676	0.334821	0	0.281258	0	0.0111676	0	0	0.0684932	0	0	0	0	0	0	0	0	0	0
d__Bacteria;p__Firmicutes;c__Clostridia;o__Oscillospirales;f__Oscillospiraceae;g__Colidextribacter	0	0	0	0	0	0	0	0	0	0	0	0	0	0	1.36049	0.93871	0.0569152	1.20965	0	0.0229823	0	0	0.13181	0.0128609	0.246356	0	0.0909392	0	0	0.565422	0.407616	0.0909392	0	0	0.565422	0.407616	0	0	0	0	0	0	0	0	0	0	0	0	0
d__Bacteria;p__Firmicutes;c__Clostridia;o__Oscillospirales;f__Oscillospiraceae;g__uncultured	0	0	0	0	0	0	0	0	0	0	0	0	0	0	0	0	0	0	0	0	0	0.174346	0	0	0	0	0.0578704	0	0.0511378	0	0	0.0578704	0	0.0511378	0	0	0	0	0	0	0	0	0	0	0	0	0	0	0
d__Bacteria;p__Firmicutes;c__Clostridia;o__Peptococcales;f__Peptococcaceae;g__Peptococcus	0	0	0.0383331	0.0484329	1.90358	0	0.289819	0.0191797	0.525013	0.0721855	1.67464	0.200698	0.881769	0	0	0.560143	0.177069	0.158215	0	0.566898	0.0226057	0.660025	0	0.228281	0.287415	0.0255167	0.194279	0.241161	0.695474	0.278729	0.228935	0.194279	0.241161	0.695474	0.278729	0.228935	0	0	0.0714711	0	0	0.0196858	0.0129865	0	0	0.0386652	0	0	0
d__Bacteria;p__Firmicutes;c__Clostridia;o__Peptostreptococcales-Tissierellales;f__Anaerovoracaceae;__	0	0	0	0	0	0	0	0	0	0	0	0	0	0	0	0.0119908	0	0	0	0	0	1.18306	0	0	0	0	0	0	0	0	0	0	0	0	0	0	0	0	0	0	0	0	0	0	0	0	0	0	0
d__Bacteria;p__Firmicutes;c__Clostridia;o__Peptostreptococcales-Tissierellales;f__Anaerovoracaceae;g__[Eubacterium]_brachy_group	0	0	0	0	0	0.014077	0	0	0	0	0.0356307	0	0	0	0.0866551	0.0274076	0.0505913	0.362493	0	0	0	0.0622665	0	0	0.184767	0	0.190146	0	0.0255689	0.358366	0.0670054	0.190146	0	0.0255689	0.358366	0.0670054	0	0.0375476	0.0387135	0	0	0	0.168824	0.037572	0.0222025	0.145738	0.0257798	0.0730346	0
d__Bacteria;p__Firmicutes;c__Clostridia;o__Peptostreptococcales-Tissierellales;f__Anaerovoracaceae;g__[Eubacterium]_nodatum_group	0	0	0	0	0	0	0	0	0	0	0	0	0	0	0	0	0	0	0	0	0	0.0747198	0	0	0	0	0	0	0	0	0	0	0	0	0	0	0	0	0	0.055113	0	0	0	0	0.0832593	0.00297424	0	0	0
d__Bacteria;p__Firmicutes;c__Clostridia;o__Peptostreptococcales-Tissierellales;f__Anaerovoracaceae;g__Amnipila	0	0	0	0	0	0	0	0	0	0	0.147613	0	0	0	0	0.0102778	0.0316196	0.0921253	0	0.478799	0.00904227	0.734745	0.0146456	0.0771655	0	0	0.0702712	0.0455021	0	0	1.43503	0.0702712	0.0455021	0	0	1.43503	0	0	0	0	0	0	0	0	0	0	0	0	0
d__Bacteria;p__Firmicutes;c__Clostridia;o__Peptostreptococcales-Tissierellales;f__Anaerovoracaceae;g__Anaerovorax	0	0	0	0	0	0	0	0	0	0	0	0	0	0	0	0.0753709	0	0.0480654	0	0.0497951	0	0.0996264	0.0439367	0.0835959	0	0	0	0	0.122731	0.0716732	0.100508	0	0	0.122731	0.0716732	0.100508	0	0	0	0	0	0	0	0	0	0	0	0	0
d__Bacteria;p__Firmicutes;c__Clostridia;o__Peptostreptococcales-Tissierellales;f__Anaerovoracaceae;g__Family_XIII_AD3011_group	0	0	0	0	0	0	0	0	0	0	0	0	0	0	0.5026	0.0256946	0.0189717	0.887207	0	0	0	0.373599	0	0	0.164237	0	0.0578704	0	0.132958	0.51764	0	0.0578704	0	0.132958	0.51764	0	0	0	0	0	0	0	0	0	0	0	0	0	0
d__Bacteria;p__Firmicutes;c__Clostridia;o__Peptostreptococcales-Tissierellales;f__Anaerovoracaceae;g__Family_XIII_UCG-001	0	0.0051307	0	0	0	0	0	0	0	0	0	0	0	0	0	0.0188427	0	0.02203	0	0	0	0.11208	0.0292912	0	0	0.01531	0.0868056	0	0	0.103528	0.0614216	0.0868056	0	0	0.103528	0.0614216	0	0	0	0	0	0	0	0	0	0	0	0	0
d__Bacteria;p__Firmicutes;c__Clostridia;o__Peptostreptococcales-Tissierellales;f__Anaerovoracaceae;g__uncultured	0	0	0	0	0	0	0	0	0	0	0	0	0	0	0	0.154168	0.0252956	0.0801089	0	0	0.00753523	0.410959	0	0	0	0	0.256283	0.0318515	0.153413	0.0557458	0.357362	0.256283	0.0318515	0.153413	0.0557458	0.357362	0	0	0	0	0	0	0	0	0	0	0	0	0
d__Bacteria;p__Firmicutes;c__Clostridia;o__Peptostreptococcales-Tissierellales;f__Fusibacteraceae;g__Fusibacter	0.0406868	0.0461763	0.750233	1.14163	1.35154	0.219601	0.264617	0.197276	2.69529	0.259868	1.14527	0.291489	0.498592	0.985154	0.719237	0.796533	0.322519	2.08083	1.086	1.64324	0.0874086	1.81818	0.366139	1.38416	0.677479	0.392957	1.5129	1.43332	0.327282	1.55292	2.80306	1.5129	1.43332	0.327282	1.55292	2.80306	0	0	0	0	0	0	0	0	0	0	0	0	0
d__Bacteria;p__Firmicutes;c__Clostridia;o__Peptostreptococcales-Tissierellales;f__Peptostreptococcaceae;__	0	0	0	0	0	0	0	0	0	0	0.0407208	0	0	0	0	0.0342595	0	0	0	0	0.0120564	0	0	0	0	0.352131	0	0	0	0	0	0	0	0	0	0	0	0	0	0	0	0	0	0	0	0	0	0	0
d__Bacteria;p__Firmicutes;c__Clostridia;o__Peptostreptococcales-Tissierellales;f__Peptostreptococcaceae;g__[Eubacterium]_yurii_group	0	0	0	0	0	0	0	0	0	0	0	0	0	0	0	0	0	0	0	0	0	0	0	0	0	0	0	0	0	0	0	0	0	0	0	0	0	0	0.0476474	0	0.135541	0.0511831	0	0.0417467	0	0.151686	0	0	0
d__Bacteria;p__Firmicutes;c__Clostridia;o__Peptostreptococcales-Tissierellales;f__Peptostreptococcaceae;g__Filifactor	0	0.0051307	0.454521	0.463572	1.2992	0.0703849	0.220514	0	0.946362	0.0490861	0.712613	0.726334	1.05258	0.431005	1.24783	1.49371	0.664011	2.21702	2.19394	0.206841	0.0165775	1.868	0.776216	0.28937	1.78608	0.0408267	2.23214	0.250262	0.531833	2.1263	0.625384	2.23214	0.250262	0.531833	2.1263	0.625384	0	0	0	0	0	0	0	0	0	0	0	0	0
d__Bacteria;p__Firmicutes;c__Clostridia;o__Peptostreptococcales-Tissierellales;f__Peptostreptococcaceae;g__Peptostreptococcaceae	0	0	0	0	0	0	0	0	0	0	0.386847	0	0	0	0	0	0	0	0	0	0	0	0	0	0	0.0204134	0	0	0	0	0	0	0	0	0	0	0	0	0	0	0	0	0	0	0	0	0	0	0
d__Bacteria;p__Firmicutes;c__Clostridia;o__Peptostreptococcales-Tissierellales;f__Peptostreptococcaceae;g__Peptostreptococcus	0	0	0	0	0.0761433	0	1.05847	0	0	0.00866226	0.218874	0.0860133	0.0784821	0	0.0433276	0.0205557	0.328843	0.156212	0.329092	0	0.0105493	2.61519	0	0	0.307945	0.022965	0.830853	0	0.214779	0.828223	0	0.830853	0	0.214779	0.828223	0	0	0.123371	0.0863609	0.445914	0	0	0	0.0459213	0.155417	0.481827	0.0687462	0.323439	0.179578
d__Bacteria;p__Firmicutes;c__Clostridia;o__Peptostreptococcales-Tissierellales;f__Peptostreptococcaceae;g__Proteocatella	0.130198	0.713168	10.9742	15.1802	7.62385	1.94262	3.1061	2.2358	4.52448	3.21659	3.67505	1.83495	2.81612	7.62126	0.233969	1.3464	1.82129	0.0761035	1.29443	1.03804	0.177831	0.610212	0.966608	0.647868	0.205297	0.352131	0.818452	0.932793	3.32907	0	0.418784	0.818452	0.932793	3.32907	0	0.418784	0	0	0	0	0	0	0	0	0	0	0	0	0
d__Bacteria;p__Firmicutes;c__Clostridia;o__Peptostreptococcales-Tissierellales;f__Peptostreptococcaceae;g__uncultured	0.0433992	0.100049	1.72499	1.75742	2.0178	0.627833	1.07737	0.526071	3.47111	1.09722	2.56032	1.91618	0.40626	1.57693	1.75043	3.81822	1.79599	2.47136	3.86134	1.36362	0.144676	2.20423	1.6403	1.7957	1.49867	0.91605	2.79018	0.841789	1.41652	2.63598	2.67463	2.79018	0.841789	1.41652	2.63598	2.67463	0	0	0	0	0	0	0	0	0	0	0	0	0
d__Bacteria;p__Firmicutes;c__Clostridia;o__Peptostreptococcales-Tissierellales;f__Peptostreptococcales-Tissierellales;g__Helcococcus	0	0.0205228	0	0	0	0	0.031502	0	0	0	0	0	0	0	0.233969	0.222687	0.132802	0.821117	0.921457	0.463477	0	0.535492	0.0878735	0.262041	0.410593	0	0.0578704	0	0.107389	0.270765	0.357362	0.0578704	0	0.107389	0.270765	0.357362	0	0	0	0	0	0	0	0	0	0	0	0	0
d__Bacteria;p__Firmicutes;c__Clostridia;o__Peptostreptococcales-Tissierellales;f__Peptostreptococcales-Tissierellales;g__Parvimonas	0.0216996	0.169313	0.0876184	0	2.71261	0.180185	2.94859	0.0383593	0.541734	0.337828	0.223964	0.673771	0.517058	0.560991	0	0.0599541	0.0252956	0.0540735	0.318122	0.0114912	0.0150705	0.772105	0	0.0466208	0	0.232202	0.235615	0	0.178982	0.0876005	0.0446703	0.235615	0	0.178982	0.0876005	0.0446703	0	0.0750952	0.208457	0.0150308	0.0530379	0	0.333319	0.0542707	0.138766	0.327167	0	0.166936	0.0495387
d__Bacteria;p__Firmicutes;c__Clostridia;o__Peptostreptococcales-Tissierellales;f__Peptostreptococcales-Tissierellales;g__Peptoniphilus	0.0108498	0.0564378	0	0	0	0.0112616	0	0.0164397	0	0	0	0	0	0	0	0	0	0	0	0	0	0.348692	0	0	0	0	0	0	0.0971619	0	0	0	0	0.0971619	0	0	0	0	0	0	0	0	0	0	0	0	0	0	0
d__Bacteria;p__Firmicutes;c__Clostridia;o__Peptostreptococcales-Tissierellales;f__Peptostreptococcales-Tissierellales;g__uncultured	0	0	0	0.650384	0	0.0197078	0.220514	0.0767186	1.00321	0.0981723	0.483559	0.301046	1.51424	0	0	0.717736	1.15095	0.0761035	0.219394	0.314092	0.0286339	0.261519	0.0439367	0.00964568	0	1.14315	0.607639	0	0.311941	0.230947	0.0949243	0.607639	0	0.311941	0.230947	0.0949243	0	0	0	0	0	0	0	0	0	0	0	0	0
d__Bacteria;p__Firmicutes;c__Clostridia;o__Peptostreptococcales-Tissierellales;f__Peptostreptococcales-Tissierellales;g__W5053	0	0.0307842	0	0	0	0.0337847	0	0	0	0	0	0	0	0	0.277296	0.0445373	0.0252956	0.320436	0	0	0	0.958904	0	0	0.451653	0	0.644841	0	0	0.660986	0.0614216	0.644841	0	0	0.660986	0.0614216	0	0	0	0	0	0	0	0	0	0	0	0	0
d__Bacteria;p__Firmicutes;c__Negativicutes;o__Acidaminococcales;f__Acidaminococcaceae;g__Phascolarctobacterium	0	0	0	0	0	0	0	0	0	0	0	0	0	0	0	0.0839357	0	0	0	0	0	0.199253	0	0	0	0	0.0124008	0	0	0	0	0.0124008	0	0	0	0	0	0	0	0	0	0	0	0	0	0	0	0	0
d__Bacteria;p__Firmicutes;c__Negativicutes;o__Acidaminococcales;f__Acidaminococcaceae;g__Succiniclasticum	0.0108498	0	0	0	0	0	0	0	0	0	0	0	0	0	0	0	0	0	0	0	0	0.124533	0	0	0	0	0.132275	0	0	0	0	0.132275	0	0	0	0	0	0	0	0	0	0	0	0	0	0	0	0	0
d__Bacteria;p__Firmicutes;c__Negativicutes;o__Veillonellales-Selenomonadales;f__Selenomonadaceae;__	0	0	0	0	0	0	0	0	0	0	0	0	0	0	0	0	0	0	0	0	0	0	0	0	0	0	0	0	0	0	0	0	0	0	0	0	0	0	0.458606	0	0.235724	0.0295287	0.29436	0.025048	0	0.211171	0	0.140852	0
d__Bacteria;p__Firmicutes;c__Negativicutes;o__Veillonellales-Selenomonadales;f__Selenomonadaceae;g__Centipeda	0	0	0	0	0	0	0	0	0	0	0	0	0	0	0	0	0	0	0	0	0	0	0	0	0	0	0	0	0	0	0	0	0	0	0	0	0	0	0.0952948	0	0	0	0.0995628	0.0292227	0	0.0713818	0.0859328	0	0
d__Bacteria;p__Firmicutes;c__Negativicutes;o__Veillonellales-Selenomonadales;f__Selenomonadaceae;g__Selenomonas	0	0	0	0	0	0	0	0	0	0	0	0	0	0	0.0606586	0.133612	0.0189717	0.170232	0.0548486	0.0153216	0.0165775	0.261519	0	0.0176838	0	0.00765501	0.276951	0	0	0.21502	0.0167514	0.276951	0	0	0.21502	0.0167514	0.0259774	0.118007	0.547945	0	0.654134	0.0492145	1.77481	0	0.0555062	0.121944	0.0945261	0.573843	0.959812
d__Bacteria;p__Firmicutes;c__Negativicutes;o__Veillonellales-Selenomonadales;f__Veillonellaceae;g__Anaeroglobus	0	0	0	0	0	0	0	0	0	0	0	0	0	0	0	0	0	0	0	0	0	0	0	0	0	0	0	0	0	0	0	0	0	0	0	0	0	0	0	0	0	0	0.0389594	0	0	0	0	0.0834681	0.216732
d__Bacteria;p__Firmicutes;c__Negativicutes;o__Veillonellales-Selenomonadales;f__Veillonellaceae;g__Dialister	0	0	0	0	0	0	0	0	0	0	0	0	0	0	0	0	0	0	0	0	0	0	0	0	0	0	0	0	0.501151	0	0	0	0	0.501151	0	0	0	0	0	0	0	0	0.168824	0	0	0.113021	0	0.172153	0.359155
d__Bacteria;p__Firmicutes;c__Negativicutes;o__Veillonellales-Selenomonadales;f__Veillonellaceae;g__Veillonella	0	0	0	0	0	0	0	0	0	0	0	0	0	0	0	0	0	0	0	0	0	0	0	0	0	0.0102067	0.020668	0	0	0	0	0.020668	0	0	0	0	2.38992	19.7286	7.10542	0.18538	5.05628	2.10638	2.22068	3.38983	1.38766	0.90417	0.343731	13.2871	23.8591
d__Bacteria;p__Fusobacteriota;c__Fusobacteriia;o__Fusobacteriales;f__Fusobacteriaceae;g__Fusobacterium	0.0244121	0	4.39187	0.0553518	8.31866	0.385709	7.05015	0.210976	0.912921	0.461987	0.595541	9.32766	0.544758	4.86762	1.02253	2.61914	1.94776	2.65561	7.61299	6.46953	0.447592	5.15567	0.89338	2.34872	4.24964	0.403164	4.15013	14.3377	24.1473	4.84988	2.27818	4.15013	14.3377	24.1473	4.84988	2.27818	0.0909209	0.670493	2.35855	0	1.52631	0.401591	2.82239	1.3192	0.044405	1.95705	0	1.52329	0.984581
d__Bacteria;p__Fusobacteriota;c__Fusobacteriia;o__Fusobacteriales;f__Leptotrichiaceae;g__Leptotrichia	0	0.0590031	0.624281	0	0.609147	1.41896	0.15121	0.0246596	0.324371	0.485086	0.0763514	2.16945	0.0323161	0.444688	0.0259965	2.01446	0.0505913	0	1.11891	0.111081	0.0105493	0	0.702988	0.477461	0.225826	0.0510334	0.0248016	0.0136506	0.143186	0	0.106092	0.0248016	0.0136506	0.143186	0	0.106092	3.62385	3.19691	3.18344	0.0150308	2.03312	0.190952	10.1424	4.07865	0.0832593	2.62031	0.403884	2.69706	4.23556
d__Bacteria;p__Fusobacteriota;c__Fusobacteriia;o__Fusobacteriales;f__Leptotrichiaceae;g__Oceanivirga	0	0	0	0	0.0618665	0	5.33644	0.054799	0	0	0	0	0	0	0	0	0	0	0	0	0	0	0	0.00643045	0	0.0944118	0	0	0	0	0	0	0	0	0	0	0	0	0	0	0	0	0	0	0	0	0	0	0
d__Bacteria;p__Fusobacteriota;c__Fusobacteriia;o__Fusobacteriales;f__Leptotrichiaceae;g__Streptobacillus	0	0.0256535	0	0	0.0428306	0.194262	0.604839	0.00821985	0	0.0144371	0.0509009	0	0.0369327	0	0	0.0445373	0.0442674	0	0	0.203011	0.299902	0	0	0.226674	0	0.415922	0	0	0	0	0	0	0	0	0	0	0	0	0.196546	0	0	0	0	0	0	0	0	0	0
d__Bacteria;p__Fusobacteriota;c__Fusobacteriia;o__Fusobacteriales;f__Leptotrichiaceae;g__uncultured	0	0	0	0	0	0	0	0	0	0	0	0	0	0	0	0	0	0	0	0	0	0.784558	0	0	0	0	0	0	0	0	0	0	0	0	0	0	0	0	0	0	0	0	0	0	0	0	0	0	0
d__Bacteria;p__Myxococcota;c__Polyangia;o__Polyangiales;f__Phaselicystidaceae;g__Phaselicystis	0	0	0	0	0	0	0	0	0	0	0	0	0	0	0	0.0171297	0	0.0520708	0	0.0114912	0	0.11208	0.0146456	0.00964568	0	0	0	0	0	0	0.0335027	0	0	0	0	0.0335027	0	0	0	0	0	0	0	0	0	0	0	0	0
d__Bacteria;p__Patescibacteria;c__Dojkabacteria;o__Dojkabacteria;f__Dojkabacteria;g__Dojkabacteria	0	0	0	0	0	0	0	0	0	0	0	0	0	0	0.190641	0.17301	0	0.616839	0	0.271958	0	0.224159	0	0.705742	0.349004	0	0.0578704	0	0.992074	0.278729	0.173097	0.0578704	0	0.992074	0.278729	0.173097	0	0	0	0	0	0	0	0	0	0	0	0	0
d__Bacteria;p__Patescibacteria;c__Gracilibacteria;o__Absconditabacteriales_(SR1);f__Absconditabacteriales_(SR1);g__Absconditabacteriales_(SR1)	0.0162747	0	0	0	0	0	0.0819052	0.0520591	0.514981	0.0115497	0.860226	0	0.0507825	0	0.268631	0.519031	0.0948587	1.27974	0.197455	1.73134	2.19275	1.85554	0.102519	1.92753	2.56621	1.10232	0.36789	7.91282	0.0869343	4.72247	5.71221	0.36789	7.91282	0.0869343	4.72247	5.71221	0	0	0.0327576	0	0	0.0196858	0	0.0333973	0	0	0	0.020867	0
d__Bacteria;p__Patescibacteria;c__Gracilibacteria;o__Gracilibacteria;f__Gracilibacteria;g__Gracilibacteria	0.124773	0	0	0	0.0285538	0.0197078	0.132308	0	0.24077	0.124159	0.117072	0	0	0	0.0953206	0.0274076	0.0316196	0.0881198	0	0.0229823	2.32537	0.224159	0.571178	0.765224	0.800657	0.237305	0.0330688	0.268462	0	0.0557458	0.541627	0.0330688	0.268462	0	0.0557458	0.541627	0	0	0	0	0	0	0	0	0	0.00892273	0	0	0
d__Bacteria;p__Patescibacteria;c__Gracilibacteria;o__JGI_0000069-P22;f__JGI_0000069-P22;g__JGI_0000069-P22	0.252258	0	0	0	0.152287	0.0309693	0.0378024	0.128778	0.294275	0	0.0967118	0	0	0	0.017331	0.267224	0.132802	0.0801089	0.241334	0.164707	1.00671	0	1.23023	0.393865	0.472182	0.163307	0.0289352	0.364017	0	0.0716732	0.295941	0.0289352	0.364017	0	0.0716732	0.295941	0.0346365	0	0.223347	0	0	0.0137801	0.0129865	0	0	0.107073	0	0	0
d__Bacteria;p__Patescibacteria;c__Microgenomatia;o__Candidatus_Pacebacteria;f__Candidatus_Pacebacteria;g__Candidatus_Pacebacteria	0	0	0	0	0	0	0	0	0	0	0	0	0	0	0.216638	0.164446	0	0.755027	0.0329092	0	0	0.124533	0	0.588387	0.390064	0	0.0661376	0	0	0.278729	0.597465	0.0661376	0	0	0.278729	0.597465	0	0	0	0	0	0	0	0	0	0	0	0	0
d__Bacteria;p__Patescibacteria;c__Parcubacteria;o__Candidatus_Moranbacteria;f__Candidatus_Moranbacteria;g__Candidatus_Moranbacteria	0	0	0	0	0	0	0	0	0	0	0	0	0	0	0.155979	0.405975	0.0442674	0.556757	0	0	0.00301409	0	0	2.36801	0.205297	0	0	0	0	0.135383	0	0	0	0	0.135383	0	0	0	0	0	0	0	0	0	0	0	0	0	0
d__Bacteria;p__Patescibacteria;c__Saccharimonadia;o__Saccharimonadales;f__Saccharimonadaceae;__	0	0	0	0	0	0	0	0	0	0	0	0	0	0	0	0	0	0	0	0	0	0	0	0	0	0	0	0.0591528	0	0	0	0	0.0591528	0	0	0	0	0	0	0	0	0	0	0.0960174	0	0	0	0	0
d__Bacteria;p__Patescibacteria;c__Saccharimonadia;o__Saccharimonadales;f__Saccharimonadaceae;g__Candidatus_Saccharimonas	0.0108498	0	0.290236	0.0345949	0.54728	0.00844618	0.031502	0.213716	0.739032	0.0202119	0.218874	0	0	0	0.034662	0.222687	0.101183	0.75703	0.219394	0.812043	0.0527466	0.547945	0	1.17034	0	0.0893085	0.260417	1.01015	0.0204551	0.199092	1.43503	0.260417	1.01015	0.0204551	0.199092	1.43503	0	0	0	0	0	0	0.0173153	0	0	0	0	0.0365173	0.0619233
d__Bacteria;p__Patescibacteria;c__Saccharimonadia;o__Saccharimonadales;f__Saccharimonadaceae;g__Saccharimonadaceae	0	0	0	0	0	0	0	0	0	0	0	0	0	0	0	0.140464	0	0	0	0	0	0	0	0	0	0	0	0	0	0	0	0	0	0	0	0	0.0389661	0.139463	0.166766	0	0.500913	0.023623	0.14718	1.26075	0	0.151686	0.0171866	0.98075	0.761657
d__Bacteria;p__Patescibacteria;c__Saccharimonadia;o__Saccharimonadales;f__Saccharimonadaceae;g__TM7x	0.0732362	0	0.21357	0.0553518	0.494932	0.627833	0.270917	0.58361	0.260835	0.132821	0.432658	0.884025	0.115415	0.331805	0.0693241	1.21107	0.107506	0.935272	0.0877578	0.471138	0.210986	0.124533	0.0732279	1.32146	0.369534	0.569023	0.181878	1.55617	0	0.21502	0.407616	0.181878	1.55617	0	0.21502	0.407616	0	0	0.693865	0	0.176793	0	0.225098	0.116891	0	0.229017	0	0.0313005	0
d__Bacteria;p__Patescibacteria;c__Saccharimonadia;o__Saccharimonadales;f__Saccharimonadales;g__Saccharimonadales	0	0	0	0	0	0	0	0	0	0	0	0	0	0	0	0	0	0	0	0.0459647	0.0708311	0	0	0	0	0	0	0	0	0	0	0	0	0	0	0	0.0173183	0	0.530077	0	0	0	0.142851	0	0	0.0565106	0	0.0156503	0.136231
d__Bacteria;p__Proteobacteria;c__Gammaproteobacteria;o__Burkholderiales;f__Burkholderiaceae;g__Lautropia	1.04158	2.9989	0.794042	1.66055	0.118974	0.402601	0.554435	3.05779	0.749064	0.788266	0.804235	0.750227	0.138498	0.0957789	0.0866551	1.56908	0.322519	0.122166	0.0548486	0.145555	0.501846	0.136986	1.12771	4.09941	2.64833	0.474611	0.0289352	0.0409519	0	0.0557458	0.586297	0.0289352	0.0409519	0	0.0557458	0.586297	2.02624	0.73486	0.0327576	0.0200411	0.271083	0.362219	0.190468	0.738916	0.382993	0.612694	0.747615	0	0.092885
d__Bacteria;p__Proteobacteria;c__Gammaproteobacteria;o__Burkholderiales;f__Comamonadaceae;__	0.00813736	0.051307	0	0	0	0	0	0	0	0	0.0458109	0	0	0	0.398614	0.709171	0.132802	0.166226	0	0.0114912	0.260719	0.0373599	0.527241	0.131824	0.59536	0	0	0.300314	0	0.111492	0.2066	0	0.300314	0	0.111492	0.2066	0	0	0	0	0	0	0	0	0	0	0	0	0
d__Bacteria;p__Proteobacteria;c__Gammaproteobacteria;o__Burkholderiales;f__Comamonadaceae;g__Aquabacterium	0.029837	0	0	0	0	0.014077	0	0.0191797	0	0	0	0	0	0	0	0.0291206	0	0	0	0	0.0406902	0	0	0.028937	0	0	0	0	0	0	0	0	0	0	0	0	0	0	0	0	0	0	0	0	0	0	0	0	0
d__Bacteria;p__Proteobacteria;c__Gammaproteobacteria;o__Burkholderiales;f__Comamonadaceae;g__Brachymonas	0.0216996	0.218055	3.80593	0.892548	2.89821	1.67516	0.396925	1.02748	2.39767	1.55921	1.36924	1.84929	0.318545	2.5142	0.337955	0.308335	0.0442674	0.684932	0.274243	0.29494	0.0452114	0.0124533	0.175747	0.779693	0	0.0893085	0.243882	0.937344	0.0306827	0.111492	0.809649	0.243882	0.937344	0.0306827	0.111492	0.809649	0	0	0	0	0	0	0	0	0	0	0	0	0
d__Bacteria;p__Proteobacteria;c__Gammaproteobacteria;o__Burkholderiales;f__Comamonadaceae;g__Comamonas	0.0461117	0	0	0	0	0.0168924	0.0252016	0	0.0869449	0	0.0763514	0.0191141	0	0	0	0	0	0	0.0329092	0	0.0738452	0.0622665	0	0.252395	0.123178	0.0433784	0	0	0	0	0.284773	0	0	0	0	0.284773	0	0	0	0	0.0117862	0.0295287	0	0	0	0	0	0	0
d__Bacteria;p__Proteobacteria;c__Gammaproteobacteria;o__Burkholderiales;f__Comamonadaceae;g__Corticibacter	0.349906	0	0	0.20065	0	0	0.094506	0	0.197298	0	0.111982	0	0.0415493	0	2.95494	0.447086	0.0569152	1.1776	1.15182	0.248975	0.376761	0.547945	2.03574	7.27606	0.718538	0.0408267	0.0289352	0.22296	0	1.27419	2.68022	0.0289352	0.22296	0	1.27419	2.68022	0	0	0	0	0	0	0	0	0	0	0	0	0
d__Bacteria;p__Proteobacteria;c__Gammaproteobacteria;o__Burkholderiales;f__Neisseriaceae;__	0	0	0	0	0	0	0	0	0	0	0.0356307	0	0	0	0	0	0.0569152	0	0	0	0.370733	0	0.659051	0.24275	0	0	0	0	0	0	0	0	0	0	0	0	0	0	0	0	0	0	0	0.0417467	0	0	0	0	0
d__Bacteria;p__Proteobacteria;c__Gammaproteobacteria;o__Burkholderiales;f__Neisseriaceae;g__Conchiformibius	1.33995	7.54214	0.564044	0.131461	3.28844	2.87733	2.21774	0.210976	4.65155	4.96059	2.00041	0.186362	5.1198	1.06725	0.0259965	4.86827	3.14298	0.0480654	0	0.697131	13.895	0	12.0826	1.02244	0	2.1383	1.11607	1.21036	0.0153413	0	0.859903	1.11607	1.21036	0.0153413	0	0.859903	0	0	0	0	0	0	0	0	0	0	0	0	0
d__Bacteria;p__Proteobacteria;c__Gammaproteobacteria;o__Burkholderiales;f__Neisseriaceae;g__Eikenella	0	0	0	0	0	0	0	0	0	0	0	0	0	0	0	0	0	0	0	0	0	0	0	0	0	0	0	0	0	0	0	0	0	0	0	0	0.00432957	0	0.0387135	0	0.0235724	0.141738	0.0779187	0	0	0.0208197	0	0.0469508	0.074308
d__Bacteria;p__Proteobacteria;c__Gammaproteobacteria;o__Burkholderiales;f__Neisseriaceae;g__Kingella	0	0	0	0	0	0	0	0	0	0	0	0	0	0	0	0	0	0	0	0	0	0	0	0	0	0	0	0	0	0	0	0	0	0	0	0	0.0216478	0.0804592	0.375223	0	0.0766103	0.224418	0	0.204559	0.0222025	0	0	0	0.0495387
d__Bacteria;p__Proteobacteria;c__Gammaproteobacteria;o__Burkholderiales;f__Neisseriaceae;g__Neisseria	9.80552	0.369411	0.514758	0.802602	2.1225	3.68535	3.78654	17.3603	3.33735	1.19539	2.42798	2.44182	0.489359	0.348909	0.407279	10.2796	3.0671	0.524714	0.680123	0.118742	4.07957	0.136986	1.37668	1.21375	2.46356	12.7073	0.0661376	2.29786	1.09435	0.382257	0.608633	0.0661376	2.29786	1.09435	0.382257	0.608633	1.15599	0.960146	2.17689	0.110226	0.471448	1.64377	0.173153	1.34007	0	0.514544	0.670276	0.0886849	0.136231
d__Bacteria;p__Proteobacteria;c__Gammaproteobacteria;o__Burkholderiales;f__Oxalobacteraceae;g__Massilia	0.0406868	0.0359149	0	0	0	0.0534925	0	0.0630189	0	0	0	0	0	0	0	0	0	0	0	0	0	0	0	0	0	0	0	0	0	0	0	0	0	0	0	0	0	0	0	0	0	0	0	0	0	0	0	0	0
d__Bacteria;p__Proteobacteria;c__Gammaproteobacteria;o__Burkholderiales;f__Rhodocyclaceae;g__Propionivibrio	0	0	0	0	0	0	0	0	0	0	0	0.0477852	0	0	0.0433276	0.107917	0	0.196267	0.0658183	0.134064	0	0.0622665	0	0.151116	0	0	0.165344	0.0136506	0.0204551	0.119455	0.0558378	0.165344	0.0136506	0.0204551	0.119455	0.0558378	0	0	0	0	0	0	0	0	0	0.00892273	0	0	0
d__Bacteria;p__Proteobacteria;c__Gammaproteobacteria;o__Cardiobacteriales;f__Cardiobacteriaceae;__	0	0	0	0	0	0	0	0	0	0	0	0	0	0	0	0.137038	0	0.130177	0.164546	0	0.161254	0	0.146456	0	0	0.0688951	0	0	0.168755	0	0	0	0	0.168755	0	0	0	0	0	0	0	0	0	0	0	0	0	0	0
d__Bacteria;p__Proteobacteria;c__Gammaproteobacteria;o__Cardiobacteriales;f__Cardiobacteriaceae;g__Cardiobacterium	0	0	0.109523	0	0.0951792	0.154847	0.15121	0.0136998	0.294275	0.496636	0.0356307	0.496966	0.0507825	0.389957	0	0	0	0	0	0	0	0	0	0	0	0	0	0	0	0	0	0	0	0	0	0	0.186171	0.193102	0.553901	0	0.371265	0.789401	0.891736	0.175336	0	0.550235	0.103119	0.0730346	0.253886
d__Bacteria;p__Proteobacteria;c__Gammaproteobacteria;o__Cardiobacteriales;f__Cardiobacteriaceae;g__uncultured	0.233271	0.0590031	1.34166	0.13838	0.147528	0.242124	0.15751	0.312354	0.57183	0.259868	0.269775	1.10384	0.106182	0.301019	0.719237	0.90445	0.208689	1.26772	0.351031	0.229823	0.314972	0.136986	1.6403	3.294	2.05297	0.0663435	0.219081	0.327615	0.301713	0.469857	0.720308	0.219081	0.327615	0.301713	0.469857	0.720308	0	0	0	0	0	0	0	0	0	0	0	0	0
d__Bacteria;p__Proteobacteria;c__Gammaproteobacteria;o__Pasteurellales;f__Pasteurellaceae;__	0	0.515636	0	0	0	0.0394155	0	0	0.147138	0.170358	0	0	0.170814	0	0	0	0.0632391	0	0.120667	0.0383039	0.0180845	0	0.175747	0.0160761	0	0.219444	0.107474	0	0	0	0	0.107474	0	0	0	0	0	0.096551	0	0	0.218045	0	0	0	0	0.0237939	0	0.422557	0.0247693
d__Bacteria;p__Proteobacteria;c__Gammaproteobacteria;o__Pasteurellales;f__Pasteurellaceae;g__Actinobacillus	0	0	0	0	0	0	0	0	0	0	0	0	0	0	0	0	0	0	0	0	0	0	0	0	0	0	0	0	0	0	0	0	0	0	0	0	0.19916	0.536394	0	0.0501027	0	1.11225	0	0.18786	0	0.0297424	0	0	0
d__Bacteria;p__Proteobacteria;c__Gammaproteobacteria;o__Pasteurellales;f__Pasteurellaceae;g__Aggregatibacter	0	0	0	0	0	0	0	0	0	0	0	0	0	0	0	0	0	0	0	0	0	0	0	0	0	0	0	0	0	0	0	0	0	0	0	0	0.030307	0.0750952	0.807028	0	0	0	0.14718	0.713868	0	0.0267682	0.060153	0.0782513	0.260078
d__Bacteria;p__Proteobacteria;c__Gammaproteobacteria;o__Pasteurellales;f__Pasteurellaceae;g__Frederiksenia	0.0162747	0	0.0273808	0	0.0285538	0.270278	0.0882056	0.0684988	2.53478	0.00577484	0.814415	0	0	0	0	2.37761	1.18257	0.0560763	1.81	2.2944	1.92751	0.124533	0.878735	0.499968	0.533771	7.3973	0.0082672	0.550576	0.00511378	0.0557458	0.362946	0.0082672	0.550576	0.00511378	0.0557458	0.362946	0	0	0	0	0	0	0	0	0	0	0	0	0
d__Bacteria;p__Proteobacteria;c__Gammaproteobacteria;o__Pasteurellales;f__Pasteurellaceae;g__Haemophilus	0.130198	0.351453	0	0.0830277	0.804264	1.20217	4.22757	0.221936	0.749064	0.496636	0.264685	0.0764563	0.886386	0	0	0.246668	0.607095	0	0	0.118742	4.39304	0	0.117165	0.52569	0	2.17658	0.14881	0.131956	0	0	0.122843	0.14881	0.131956	0	0	0.122843	1.52834	19.8949	12.835	0.0300616	21.8929	3.43714	0.69694	3.83652	1.46536	27.1519	0.360918	18.4256	2.87324
d__Bacteria;p__Proteobacteria;c__Gammaproteobacteria;o__Pasteurellales;f__Pasteurellaceae;g__Pasteurella	0.0325494	0.0102614	0.158808	0.0622708	1.04697	0.827726	0.724546	1.76727	0.290931	0.150146	1.12491	0.0477852	0.0738655	0.348909	0.0693241	2.67053	0.790489	0.0921253	0.197455	1.513	0.654058	0.485679	0.161101	0.66716	0.59536	4.76652	0.111607	7.70806	0	0.278729	0.792897	0.111607	7.70806	0	0.278729	0.792897	0	0	0	0	0	0	0	0	0	0	0	0	0
d__Bacteria;p__Proteobacteria;c__Gammaproteobacteria;o__Pasteurellales;f__Pasteurellaceae;g__uncultured	1.83091	1.86758	0.14238	0.172974	1.55142	3.18421	4.21497	0.309614	2.65516	0.389802	0.330856	0.148134	4.57966	0.177875	0	0.880469	0.942263	0.0200272	0	1.19125	15.4382	0	2.76801	1.0353	0	6.83593	0.169478	1.22401	0	0	0.474622	0.169478	1.22401	0	0	0.474622	0	0	0	0	0	0	0	0	0	0	0	0	0
d__Bacteria;p__Proteobacteria;c__Gammaproteobacteria;o__Pseudomonadales;f__Moraxellaceae;g__Acinetobacter	0.0759487	0.0461763	17.1623	0	0	0	0	0.0164397	0	18.7422	0	16.2087	31.6791	24.6802	0	0.0274076	0	0	0	0	0.097958	0	0.0439367	0.041798	0	0.01531	0	0	0	0	0	0	0	0	0	0	0.0129887	0	0	0	0	0	0	0.00834934	0	0	0	0	0
d__Bacteria;p__Proteobacteria;c__Gammaproteobacteria;o__Pseudomonadales;f__Moraxellaceae;g__Alkanindiges	0.00542491	0	0	0	0	0.146401	0.0693044	0	0	0	0	0	0	0	0	0	0	0	0	0	0	0	0	0	0	0	0	0	0	0	0	0	0	0	0	0	0	0	0	0	0	0	0	0	0	0	0	0	0
d__Bacteria;p__Proteobacteria;c__Gammaproteobacteria;o__Pseudomonadales;f__Moraxellaceae;g__Moraxella	4.74137	1.66748	0.279284	0.13838	4.39252	1.2247	1.17818	7.43075	15.824	0.395576	10.1191	0.406174	0.632473	0.294178	0.294627	2.84182	1.44818	0.532725	8.38087	4.58115	7.47947	2.61519	5.75571	5.56556	2.83309	8.48686	0.36789	3.01679	4.37228	0.414112	5.07566	0.36789	3.01679	4.37228	0.414112	5.07566	0	0	0	0	0	0	0	0	0	0	0	0	0
d__Bacteria;p__Proteobacteria;c__Gammaproteobacteria;o__Pseudomonadales;f__Moraxellaceae;g__Moraxellaceae	0	0	0	0	0	0.14077	0.0378024	0	0	0	0	0	0	0	0	0	0	0	0	0	0	0	0	0	0	0	0	0	0	0	0	0	0	0	0	0	0	0	0	0	0	0	0	0	0	0	0	0	0
d__Bacteria;p__Proteobacteria;c__Gammaproteobacteria;o__Pseudomonadales;f__Moraxellaceae;g__Psychrobacter	0	0	0	0	0	0.394155	0.0504032	0	0	0	0	0	0	0	0	0	0	0	0	0.0383039	0.0874086	0	0	0.297409	0	0.01531	0	0	0	0	0	0	0	0	0	0	0	0	0	0	0	0	0	0	0	0	0	0	0
d__Bacteria;p__Proteobacteria;c__Gammaproteobacteria;o__Pseudomonadales;f__Pseudomonadaceae;g__Pseudomonas	0	1.17237	0.547615	0.0830277	0.656736	0.0225232	0	0	9.57731	3.924	0.142523	0.769341	0.85407	1.13224	0	0	0	0	0	0	0	0	0	0.0176838	0	0	0	0	0	0	0	0	0	0	0	0	0	0	0	0	0	0	0	0	0	0	0	0	0
d__Bacteria;p__Proteobacteria;c__Gammaproteobacteria;o__Xanthomonadales;f__Xanthomonadaceae;g__Arenimonas	0	0	0	0	0	0	0	0	0	0	0	0	0	0	0.320624	0	0	0.206281	0	0	0.0210986	0.0622665	0	1.44846	1.04701	0	0	0.0227511	0	0.119455	0.268022	0	0.0227511	0	0.119455	0.268022	0	0	0	0	0	0	0	0	0	0	0	0	0
d__Bacteria;p__Proteobacteria;c__Gammaproteobacteria;o__Xanthomonadales;f__Xanthomonadaceae;g__Luteimonas	6.02978	0.120572	0	0.0968657	0.0523485	0.194262	0.352823	0.057539	0.53839	0	0.213784	0.339275	0.0646323	0	0.112652	0.746857	0.341491	0.0761035	0	0	1.35333	0	0.483304	1.69603	0.903305	0.438887	0	0.0682532	0	0.0876005	0.8264	0	0.0682532	0	0.0876005	0.8264	0	0	0	0	0	0.00393716	0	0	0	0	0	0	0
d__Bacteria;p__Spirochaetota;c__MVP-15;o__MVP-15;f__MVP-15;g__MVP-15	0	0	0	0	0	0	0	0	0	0	0	0	0	0	0.0259965	0.0839357	0	0.0881198	0	0	0	0.0373599	0	0	0.0821187	0	0.0165344	0	0	0.111492	0	0.0165344	0	0	0.111492	0	0	0	0	0	0	0	0	0	0	0	0	0	0
d__Bacteria;p__Spirochaetota;c__Spirochaetia;o__Spirochaetales;f__Spirochaetaceae;g__Sediminispirochaeta	0	0	0	0	0	0	0	0	0	0	0	0	0	0	0	0.0428244	0	0.0380518	0	0.0612862	0	0	0	0.0434056	0	0	0.0165344	0.0182008	0.0153413	0.0398184	0.134011	0.0165344	0.0182008	0.0153413	0.0398184	0.134011	0	0	0	0	0	0	0	0	0	0	0	0	0
d__Bacteria;p__Spirochaetota;c__Spirochaetia;o__Spirochaetales;f__Spirochaetaceae;g__Treponema	0	0	0	0	0	0.0703849	0	0	0.685527	0.0202119	1.06383	0.0334496	0.00923318	0.0239447	0.337955	3.08507	0.607095	1.7664	1.05309	9.95135	0.0783664	3.42466	0.366139	3.31811	1.35496	0.221995	1.85599	0.832689	0.352851	1.6007	7.34268	1.85599	0.832689	0.352851	1.6007	7.34268	0	0	0	0	0.0235724	0	0.225098	0	0	0.0386652	0	0.0521676	0.0309617
d__Bacteria;p__Spirochaetota;c__Spirochaetia;o__Spirochaetales;f__Spirochaetaceae;g__uncultured	0	0	0	0	0	0	0	0	0	0	0	0	0	0	0.017331	0.0137038	0	0.0841144	0	0	0	0.0871731	0	0	0	0	0.0082672	0	0	0.00796369	0	0.0082672	0	0	0.00796369	0	0	0	0	0	0	0	0	0	0	0	0	0	0
d__Bacteria;p__Synergistota;c__Synergistia;o__Synergistales;f__Synergistaceae;g__Candidatus_Tammella	0	0	0	0	0	0	0	0	0	0	0	0	0	0	0.233969	0.0513892	0.0126478	0.274373	0	0	0	0.124533	0	0.0450132	0	0	0.0165344	0	0.0767067	0.222983	0.0335027	0.0165344	0	0.0767067	0.222983	0.0335027	0	0	0	0	0	0	0	0	0	0	0	0	0
d__Bacteria;p__Synergistota;c__Synergistia;o__Synergistales;f__Synergistaceae;g__Fretibacterium	0	0	0.00547615	0.0484329	0	0	0	0	0.0501605	0	0.0814415	0.358389	0	0.0239447	2.86828	1.23334	0.505913	2.2771	3.17025	0.892481	0.0150705	2.0797	0.556532	0.755578	1.14966	0.0102067	4.41468	0.063703	0.572744	1.3379	1.88732	4.41468	0.063703	0.572744	1.3379	1.88732	0	0	0	0	0	0.00393716	0	0	0	0	0	0.0313005	0
d__Bacteria;p__Synergistota;c__Synergistia;o__Synergistales;f__Synergistaceae;g__Pyramidobacter	0	0	0	0	0	0	0	0	0	0	0	0	0	0	0	0	0	0	0	0	0	0	0	0	0	0	0	0	0.112503	0	0	0	0	0.112503	0	0	0	0	0	0	0	0	0	0	0	0	0	0	0
[truncated: 2 more columns]

## Sheet: Table 4 V1-2 differentials
Table 4. Songbird analysis differentials based on V1-2 amplicon sequences
featureid	Intercept	Species[T.Human]	Species[T.Wolf]
d__Bacteria;p__Actinobacteriota;c__Actinobacteria;o__Actinomycetales;f__Actinomycetaceae;g__Actinomyces	2.04536	4.35279	2.7288
d__Bacteria;p__Actinobacteriota;c__Actinobacteria;o__Actinomycetales;f__Actinomycetaceae;g__F0332	-1.08438	3.97476	-3.01092
d__Bacteria;p__Actinobacteriota;c__Actinobacteria;o__Corynebacteriales;f__Corynebacteriaceae;g__Corynebacterium	2.51418	2.6056	3.11026
d__Bacteria;p__Actinobacteriota;c__Actinobacteria;o__Euzebyales;f__Euzebyaceae;g__uncultured	1.25622	-2.41645	3.27032
d__Bacteria;p__Actinobacteriota;c__Actinobacteria;o__Micrococcales;f__Microbacteriaceae;g__Leucobacter	0.345118	-1.45469	1.71884
d__Bacteria;p__Actinobacteriota;c__Actinobacteria;o__Micrococcales;f__Microbacteriaceae;g__Pseudoclavibacter	-1.48268	-1.39023	2.51955
d__Bacteria;p__Actinobacteriota;c__Actinobacteria;o__Micrococcales;f__Micrococcaceae;g__Rothia	0.761237	5.16955	1.03681
d__Bacteria;p__Actinobacteriota;c__Actinobacteria;o__Propionibacteriales;f__Propionibacteriaceae;g__Aestuariimicrobium	-1.69883	-1.17611	0.0437635
d__Bacteria;p__Actinobacteriota;c__Actinobacteria;o__Propionibacteriales;f__Propionibacteriaceae;g__Cutibacterium	-2.18712	1.54507	0.981898
d__Bacteria;p__Actinobacteriota;c__Actinobacteria;o__Propionibacteriales;f__Propionibacteriaceae;g__Propioniciclava	0.782781	-3.22695	1.79648
d__Bacteria;p__Actinobacteriota;c__Actinobacteria;o__Propionibacteriales;f__Propionibacteriaceae;g__Pseudopropionibacterium	-1.96278	5.34414	-2.19954
d__Bacteria;p__Actinobacteriota;c__Actinobacteria;o__Propionibacteriales;f__Propionibacteriaceae;g__Tessaracoccus	0.287021	-2.84901	1.94507
d__Bacteria;p__Actinobacteriota;c__Actinobacteria;o__Propionibacteriales;f__Propionibacteriaceae;g__uncultured	0.348277	-1.36724	2.15805
d__Bacteria;p__Bacteroidota;c__Bacteroidia;o__Bacteroidales;f__Bacteroidaceae;g__Bacteroides	0.692089	-3.1993	0.304084
d__Bacteria;p__Bacteroidota;c__Bacteroidia;o__Bacteroidales;f__Dysgonomonadaceae;g__uncultured	-0.969346	-1.68987	-2.22121
d__Bacteria;p__Bacteroidota;c__Bacteroidia;o__Bacteroidales;f__F082;g__F082	1.47984	-3.37985	-3.53674
d__Bacteria;p__Bacteroidota;c__Bacteroidia;o__Bacteroidales;f__Paludibacteraceae;__	-0.764914	-1.95751	-3.22984
d__Bacteria;p__Bacteroidota;c__Bacteroidia;o__Bacteroidales;f__Paludibacteraceae;g__F0058	-1.1112	1.13698	1.81275
d__Bacteria;p__Bacteroidota;c__Bacteroidia;o__Bacteroidales;f__Paludibacteraceae;g__H1	-1.40957	-1.42836	0.909855
d__Bacteria;p__Bacteroidota;c__Bacteroidia;o__Bacteroidales;f__Paludibacteraceae;g__uncultured	-1.67096	-1.20438	-2.4698
d__Bacteria;p__Bacteroidota;c__Bacteroidia;o__Bacteroidales;f__Porphyromonadaceae;g__Porphyromonas	4.18204	1.06294	0.801759
d__Bacteria;p__Bacteroidota;c__Bacteroidia;o__Bacteroidales;f__Prevotellaceae;g__Alloprevotella	1.27943	4.35393	1.84246
d__Bacteria;p__Bacteroidota;c__Bacteroidia;o__Bacteroidales;f__Prevotellaceae;g__Prevotella	1.01713	4.40362	-3.9328
d__Bacteria;p__Bacteroidota;c__Bacteroidia;o__Bacteroidales;f__Rikenellaceae;g__Rikenellaceae_RC9_gut_group	1.32581	-3.41609	-1.96644
d__Bacteria;p__Bacteroidota;c__Bacteroidia;o__Bacteroidales;f__Tannerellaceae;g__Tannerella	0.89543	0.397771	-0.217728
d__Bacteria;p__Bacteroidota;c__Bacteroidia;o__Flavobacteriales;f__Flavobacteriaceae;g__Capnocytophaga	1.05092	2.86461	1.25709
d__Bacteria;p__Bacteroidota;c__Bacteroidia;o__Flavobacteriales;f__Flavobacteriaceae;g__Flavobacterium	0.552988	-3.03753	-2.98082
d__Bacteria;p__Bacteroidota;c__Bacteroidia;o__Flavobacteriales;f__Weeksellaceae;g__Bergeyella	1.19969	1.20069	1.33808
d__Bacteria;p__Bacteroidota;c__Bacteroidia;o__Sphingobacteriales;f__Lentimicrobiaceae;g__Lentimicrobium	0.0391129	-1.21294	-0.395726
d__Bacteria;p__Bacteroidota;c__Kapabacteria;o__Kapabacteriales;f__Kapabacteriales;g__Kapabacteriales	2.35781	-3.8074	-2.03265
d__Bacteria;p__Campilobacterota;c__Campylobacteria;o__Campylobacterales;f__Arcobacteraceae;g__Arcobacter	-1.6729	-1.1875	-2.46375
d__Bacteria;p__Campilobacterota;c__Campylobacteria;o__Campylobacterales;f__Campylobacteraceae;g__Campylobacter	1.27567	1.25417	0.467954
d__Bacteria;p__Campilobacterota;c__Campylobacteria;o__Campylobacterales;f__Helicobacteraceae;g__Wolinella	-1.17248	-1.59692	0.250436
d__Bacteria;p__Chloroflexi;c__Anaerolineae;o__Anaerolineales;f__Anaerolineaceae;g__Flexilinea	0.742399	-3.13162	-4.51732
d__Bacteria;p__Cyanobacteria;c__Cyanobacteriia;o__Chloroplast;f__Chloroplast;g__Chloroplast	-1.2527	2.13373	1.94595
d__Bacteria;p__Desulfobacterota;c__Desulfovibrionia;o__Desulfovibrionales;f__Desulfomicrobiaceae;g__Desulfomicrobium	1.24273	-3.50334	0.0924181
d__Bacteria;p__Desulfobacterota;c__Desulfovibrionia;o__Desulfovibrionales;f__Desulfoplanaceae;g__Desulfoplanes	-1.84252	-1.04185	-0.590751
d__Bacteria;p__Desulfobacterota;c__Desulfovibrionia;o__Desulfovibrionales;f__Desulfovibrionaceae;g__Desulfovibrio	0.80442	-2.75009	-4.55968
d__Bacteria;p__Desulfobacterota;c__Desulfuromonadia;o__Bradymonadales;f__Bradymonadales;g__Bradymonadales	-1.14484	-1.5887	-1.16822
d__Bacteria;p__Firmicutes;c__Bacilli;o__Acholeplasmatales;f__Acholeplasmataceae;g__Acholeplasma	0.553536	-2.76597	-2.75249
d__Bacteria;p__Firmicutes;c__Bacilli;o__Erysipelotrichales;f__Erysipelotrichaceae;__	-1.43973	-1.41783	1.90961
d__Bacteria;p__Firmicutes;c__Bacilli;o__Erysipelotrichales;f__Erysipelotrichaceae;g__Solobacterium	-3.38317	3.30994	1.61359
d__Bacteria;p__Firmicutes;c__Bacilli;o__Erysipelotrichales;f__Erysipelotrichaceae;g__[Anaerorhabdus]_furcosa_group	-0.204433	-1.93424	-1.57934
d__Bacteria;p__Firmicutes;c__Bacilli;o__Erysipelotrichales;f__Erysipelotrichaceae;g__uncultured	-1.16385	-1.60396	-1.87582
d__Bacteria;p__Firmicutes;c__Bacilli;o__Lactobacillales;__;__	-0.867751	3.89677	-3.20651
d__Bacteria;p__Firmicutes;c__Bacilli;o__Lactobacillales;f__Aerococcaceae;g__Abiotrophia	-0.017604	3.49303	2.46975
d__Bacteria;p__Firmicutes;c__Bacilli;o__Lactobacillales;f__Aerococcaceae;g__uncultured	-0.984766	-1.7672	-0.12278
d__Bacteria;p__Firmicutes;c__Bacilli;o__Lactobacillales;f__Carnobacteriaceae;g__Granulicatella	0.245584	4.75378	0.33003
d__Bacteria;p__Firmicutes;c__Bacilli;o__Lactobacillales;f__Streptococcaceae;g__Streptococcus	1.46682	6.21174	1.33945
d__Bacteria;p__Firmicutes;c__Bacilli;o__Mycoplasmatales;f__Mycoplasmataceae;g__Mycoplasma	-2.07425	1.3283	1.34228
d__Bacteria;p__Firmicutes;c__Bacilli;o__Mycoplasmatales;f__Mycoplasmataceae;g__Ureaplasma	-2.72351	-0.394137	1.81475
d__Bacteria;p__Firmicutes;c__Bacilli;o__RF39;f__RF39;g__RF39	-1.30641	-1.48956	-2.73048
d__Bacteria;p__Firmicutes;c__Bacilli;o__Staphylococcales;f__Gemellaceae;g__Gemella	0.259409	4.67841	2.11592
d__Bacteria;p__Firmicutes;c__Clostridia;o__Christensenellales;f__Christensenellaceae;g__Christensenellaceae_R-7_group	1.48351	-3.45624	-3.2621
d__Bacteria;p__Firmicutes;c__Clostridia;o__Clostridia;f__Hungateiclostridiaceae;g__Fastidiosipila	-0.493129	-2.16548	-3.42316
d__Bacteria;p__Firmicutes;c__Clostridia;o__Clostridia;f__Hungateiclostridiaceae;g__Mageibacillus	-1.47765	-1.39432	2.24591
d__Bacteria;p__Firmicutes;c__Clostridia;o__Clostridia_UCG-014;f__Clostridia_UCG-014;g__Clostridia_UCG-014	-2.67996	0.958268	-0.0274775
d__Bacteria;p__Firmicutes;c__Clostridia;o__Clostridiales;f__Clostridiaceae;g__Clostridium_sensu_stricto_1	0.878523	3.27939	4.75582
d__Bacteria;p__Firmicutes;c__Clostridia;o__Lachnospirales;f__Defluviitaleaceae;g__Defluviitaleaceae_UCG-011	1.59363	-2.51721	0.176059
d__Bacteria;p__Firmicutes;c__Clostridia;o__Lachnospirales;f__Lachnospiraceae;g__Catonella	-0.0824004	1.22611	1.90645
d__Bacteria;p__Firmicutes;c__Clostridia;o__Lachnospirales;f__Lachnospiraceae;g__Johnsonella	0.510895	-0.756265	0.476691
d__Bacteria;p__Firmicutes;c__Clostridia;o__Lachnospirales;f__Lachnospiraceae;g__Lachnoanaerobaculum	-2.75047	3.79933	-1.67419
d__Bacteria;p__Firmicutes;c__Clostridia;o__Lachnospirales;f__Lachnospiraceae;g__Roseburia	-1.11674	-1.63307	-1.04656
d__Bacteria;p__Firmicutes;c__Clostridia;o__Lachnospirales;f__Lachnospiraceae;g__uncultured	-1.34805	-0.275759	1.966
d__Bacteria;p__Firmicutes;c__Clostridia;o__Oscillospirales;f__Oscillospiraceae;g__Colidextribacter	-0.0697923	-2.54017	-3.81467
d__Bacteria;p__Firmicutes;c__Clostridia;o__Peptococcales;f__Peptococcaceae;g__Peptococcus	-0.334958	0.182569	2.22688
d__Bacteria;p__Firmicutes;c__Clostridia;o__Peptostreptococcales-Tissierellales;f__Anaerovoracaceae;g__Amnipila	-1.35468	-1.40254	-0.640659
d__Bacteria;p__Firmicutes;c__Clostridia;o__Peptostreptococcales-Tissierellales;f__Anaerovoracaceae;g__Anaerovorax	-3.08432	-0.0562304	-0.819893
d__Bacteria;p__Firmicutes;c__Clostridia;o__Peptostreptococcales-Tissierellales;f__Anaerovoracaceae;g__[Eubacterium]_brachy_group	-1.84833	1.32652	-1.75183
d__Bacteria;p__Firmicutes;c__Clostridia;o__Peptostreptococcales-Tissierellales;f__Fusibacteraceae;g__Fusibacter	1.00057	-3.2636	1.09647
d__Bacteria;p__Firmicutes;c__Clostridia;o__Peptostreptococcales-Tissierellales;f__Peptostreptococcaceae;g__Filifactor	0.559006	-3.04219	0.595886
d__Bacteria;p__Firmicutes;c__Clostridia;o__Peptostreptococcales-Tissierellales;f__Peptostreptococcaceae;g__Peptostreptococcus	-2.04617	0.619106	1.30334
d__Bacteria;p__Firmicutes;c__Clostridia;o__Peptostreptococcales-Tissierellales;f__Peptostreptococcaceae;g__Proteocatella	0.0996005	-2.26596	3.08409
d__Bacteria;p__Firmicutes;c__Clostridia;o__Peptostreptococcales-Tissierellales;f__Peptostreptococcaceae;g__uncultured	0.489799	-2.82525	1.66513
d__Bacteria;p__Firmicutes;c__Clostridia;o__Peptostreptococcales-Tissierellales;f__Peptostreptococcales-Tissierellales;g__Helcococcus	1.30147	-3.72502	-3.95729
d__Bacteria;p__Firmicutes;c__Clostridia;o__Peptostreptococcales-Tissierellales;f__Peptostreptococcales-Tissierellales;g__Parvimonas	-0.402646	2.02672	2.4474
d__Bacteria;p__Firmicutes;c__Clostridia;o__Peptostreptococcales-Tissierellales;f__Peptostreptococcales-Tissierellales;g__W5053	-0.478233	-2.18932	-1.73548
d__Bacteria;p__Firmicutes;c__Clostridia;o__Peptostreptococcales-Tissierellales;f__Peptostreptococcales-Tissierellales;g__uncultured	-1.124	-1.69637	1.45441
d__Bacteria;p__Firmicutes;c__Negativicutes;o__Veillonellales-Selenomonadales;f__Selenomonadaceae;g__Selenomonas	-0.570804	3.46492	-3.43245
d__Bacteria;p__Firmicutes;c__Negativicutes;o__Veillonellales-Selenomonadales;f__Veillonellaceae;g__Veillonella	0.842126	5.3575	-3.41117
d__Bacteria;p__Fusobacteriota;c__Fusobacteriia;o__Fusobacteriales;f__Fusobacteriaceae;g__Fusobacterium	3.21761	1.83013	0.850237
d__Bacteria;p__Fusobacteriota;c__Fusobacteriia;o__Fusobacteriales;f__Leptotrichiaceae;g__Leptotrichia	0.746086	4.95052	0.836581
d__Bacteria;p__Fusobacteriota;c__Fusobacteriia;o__Fusobacteriales;f__Leptotrichiaceae;g__Streptobacillus	-2.08212	1.11152	1.46648
d__Bacteria;p__Myxococcota;c__Polyangia;o__Polyangiales;f__Phaselicystidaceae;g__Phaselicystis	-1.86223	-0.914147	-2.29998
d__Bacteria;p__Patescibacteria;c__Gracilibacteria;o__Absconditabacteriales_(SR1);f__Absconditabacteriales_(SR1);g__Absconditabacteriales_(SR1)	1.72725	-1.30919	-0.672253
d__Bacteria;p__Patescibacteria;c__Gracilibacteria;o__JGI_0000069-P22;f__JGI_0000069-P22;g__JGI_0000069-P22	-1.0102	1.59318	0.367786
d__Bacteria;p__Patescibacteria;c__Microgenomatia;o__Candidatus_Pacebacteria;f__Candidatus_Pacebacteria;g__Candidatus_Pacebacteria	0.175599	-2.7517	-4.01738
d__Bacteria;p__Patescibacteria;c__Saccharimonadia;o__Saccharimonadales;f__Saccharimonadaceae;g__Candidatus_Saccharimonas	-1.28884	0.756208	1.71538
d__Bacteria;p__Patescibacteria;c__Saccharimonadia;o__Saccharimonadales;f__Saccharimonadaceae;g__Saccharimonadaceae	-0.573463	3.66306	-3.44592
d__Bacteria;p__Patescibacteria;c__Saccharimonadia;o__Saccharimonadales;f__Saccharimonadaceae;g__TM7a	-0.703421	2.62102	0.689403
d__Bacteria;p__Patescibacteria;c__Saccharimonadia;o__Saccharimonadales;f__Saccharimonadaceae;g__TM7x	-0.0544452	2.44084	1.90438
d__Bacteria;p__Patescibacteria;c__Saccharimonadia;o__Saccharimonadales;f__Saccharimonadales;g__Saccharimonadales	-1.1369	2.59735	-2.92118
d__Bacteria;p__Proteobacteria;c__Gammaproteobacteria;__;__;__	-0.9978	-1.7578	0.453446
d__Bacteria;p__Proteobacteria;c__Gammaproteobacteria;o__Burkholderiales;f__Aquaspirillaceae;g__Aquaspirillum	-1.05576	-1.73909	1.46073
d__Bacteria;p__Proteobacteria;c__Gammaproteobacteria;o__Burkholderiales;f__Burkholderiaceae;g__Lautropia	1.42886	3.3051	2.19736
d__Bacteria;p__Proteobacteria;c__Gammaproteobacteria;o__Burkholderiales;f__Comamonadaceae;g__Aquabacterium	-2.47853	-0.624555	1.87774
d__Bacteria;p__Proteobacteria;c__Gammaproteobacteria;o__Burkholderiales;f__Comamonadaceae;g__Brachymonas	0.624906	-2.99867	3.20659
d__Bacteria;p__Proteobacteria;c__Gammaproteobacteria;o__Burkholderiales;f__Comamonadaceae;g__Comamonas	0.15947	-0.185937	-0.502757
d__Bacteria;p__Proteobacteria;c__Gammaproteobacteria;o__Burkholderiales;f__Comamonadaceae;g__Corticibacter	1.91456	-2.20659	-0.756013
d__Bacteria;p__Proteobacteria;c__Gammaproteobacteria;o__Burkholderiales;f__Neisseriaceae;g__Conchiformibius	2.35373	-3.20446	2.43051
d__Bacteria;p__Proteobacteria;c__Gammaproteobacteria;o__Burkholderiales;f__Neisseriaceae;g__Eikenella	-1.74818	4.00547	-2.49235
d__Bacteria;p__Proteobacteria;c__Gammaproteobacteria;o__Burkholderiales;f__Neisseriaceae;g__Kingella	-1.12349	4.46964	-2.95215
d__Bacteria;p__Proteobacteria;c__Gammaproteobacteria;o__Burkholderiales;f__Neisseriaceae;g__Neisseria	2.7709	2.27342	2.94646
d__Bacteria;p__Proteobacteria;c__Gammaproteobacteria;o__Burkholderiales;f__Rhodocyclaceae;g__Propionivibrio	0.175652	-1.30177	-1.06162
d__Bacteria;p__Proteobacteria;c__Gammaproteobacteria;o__Cardiobacteriales;f__Cardiobacteriaceae;g__Cardiobacterium	-0.308745	4.57568	1.96133
d__Bacteria;p__Proteobacteria;c__Gammaproteobacteria;o__Cardiobacteriales;f__Cardiobacteriaceae;g__uncultured	1.49247	-3.36997	1.06868
d__Bacteria;p__Proteobacteria;c__Gammaproteobacteria;o__Pasteurellales;f__Pasteurellaceae;__	-0.640051	1.29358	1.98894
d__Bacteria;p__Proteobacteria;c__Gammaproteobacteria;o__Pasteurellales;f__Pasteurellaceae;g__Actinobacillus	0.148156	3.6987	1.95111
d__Bacteria;p__Proteobacteria;c__Gammaproteobacteria;o__Pasteurellales;f__Pasteurellaceae;g__Aggregatibacter	-0.744827	4.15787	-3.29731
d__Bacteria;p__Proteobacteria;c__Gammaproteobacteria;o__Pasteurellales;f__Pasteurellaceae;g__Frederiksenia	1.87687	-3.11939	0.59146
d__Bacteria;p__Proteobacteria;c__Gammaproteobacteria;o__Pasteurellales;f__Pasteurellaceae;g__Haemophilus	2.14848	5.04796	0.517621
d__Bacteria;p__Proteobacteria;c__Gammaproteobacteria;o__Pasteurellales;f__Pasteurellaceae;g__Pasteurella	1.72223	-2.61747	2.19649
d__Bacteria;p__Proteobacteria;c__Gammaproteobacteria;o__Pasteurellales;f__Pasteurellaceae;g__uncultured	1.35034	-1.26459	3.1231
d__Bacteria;p__Proteobacteria;c__Gammaproteobacteria;o__Pseudomonadales;f__Moraxellaceae;g__Acinetobacter	1.3786	-2.67072	3.67203
d__Bacteria;p__Proteobacteria;c__Gammaproteobacteria;o__Pseudomonadales;f__Moraxellaceae;g__Moraxella	3.10467	-3.15826	2.40591
d__Bacteria;p__Proteobacteria;c__Gammaproteobacteria;o__Pseudomonadales;f__Pseudomonadaceae;g__Pseudomonas	1.02425	-2.1572	3.0765
d__Bacteria;p__Proteobacteria;c__Gammaproteobacteria;o__Xanthomonadales;f__Xanthomonadaceae;g__Arenimonas	0.320985	-2.82974	-4.1122
d__Bacteria;p__Proteobacteria;c__Gammaproteobacteria;o__Xanthomonadales;f__Xanthomonadaceae;g__Luteimonas	1.25653	-3.51729	2.22726
d__Bacteria;p__Spirochaetota;c__Spirochaetia;o__Spirochaetales;f__Spirochaetaceae;g__Sediminispirochaeta	-1.48459	-1.3555	-2.30565
d__Bacteria;p__Spirochaetota;c__Spirochaetia;o__Spirochaetales;f__Spirochaetaceae;g__Treponema	2.29911	-0.366359	-0.837497
d__Bacteria;p__Synergistota;c__Synergistia;o__Synergistales;f__Synergistaceae;g__Candidatus_Tammella	-0.318143	-2.08934	-3.58833
d__Bacteria;p__Synergistota;c__Synergistia;o__Synergistales;f__Synergistaceae;g__Fretibacterium	2.28448	-2.06725	-1.65001

## Sheet: Table 5 V3-4 differentials
Table 5. Songbird analysis differentials based on V1-2 amplicon sequences
featureid	Intercept	Species[T.Human]	Species[T.Wolf]
d__Bacteria;p__Actinobacteriota;c__Actinobacteria;o__Actinomycetales;f__Actinomycetaceae;g__Actinomyces	2.18712	4.3691	3.01872
d__Bacteria;p__Actinobacteriota;c__Actinobacteria;o__Actinomycetales;f__Actinomycetaceae;g__F0332	-0.289092	4.42661	-3.27767
d__Bacteria;p__Actinobacteriota;c__Actinobacteria;o__Corynebacteriales;f__Corynebacteriaceae;g__Corynebacterium	2.18956	3.14869	3.27185
d__Bacteria;p__Actinobacteriota;c__Actinobacteria;o__Euzebyales;f__Euzebyaceae;g__uncultured	0.671263	-2.79897	3.47348
d__Bacteria;p__Actinobacteriota;c__Actinobacteria;o__Micrococcales;f__Microbacteriaceae;__	-1.65226	-0.802926	2.51348
d__Bacteria;p__Actinobacteriota;c__Actinobacteria;o__Micrococcales;f__Microbacteriaceae;g__Leucobacter	0.22393	-1.95946	2.15074
d__Bacteria;p__Actinobacteriota;c__Actinobacteria;o__Micrococcales;f__Micrococcaceae;g__Rothia	0.736212	5.29331	2.48762
d__Bacteria;p__Actinobacteriota;c__Actinobacteria;o__Propionibacteriales;f__Propionibacteriaceae;g__Cutibacterium	-1.89635	0.796429	0.696823
d__Bacteria;p__Actinobacteriota;c__Actinobacteria;o__Propionibacteriales;f__Propionibacteriaceae;g__Propioniciclava	-0.183853	-1.88714	1.96881
d__Bacteria;p__Actinobacteriota;c__Actinobacteria;o__Propionibacteriales;f__Propionibacteriaceae;g__Pseudopropionibacterium	-1.4501	4.25708	-2.51836
d__Bacteria;p__Actinobacteriota;c__Actinobacteria;o__Propionibacteriales;f__Propionibacteriaceae;g__Tessaracoccus	-0.69512	-1.62824	2.26413
d__Bacteria;p__Actinobacteriota;c__Actinobacteria;o__Propionibacteriales;f__Propionibacteriaceae;g__uncultured	-0.21735	-1.72687	2.34743
d__Bacteria;p__Bacteroidota;c__Bacteroidia;o__Bacteroidales;__;__	-1.02098	-1.26153	0.316587
d__Bacteria;p__Bacteroidota;c__Bacteroidia;o__Bacteroidales;f__Bacteroidaceae;g__Bacteroides	0.194752	-2.24804	0.146161
d__Bacteria;p__Bacteroidota;c__Bacteroidia;o__Bacteroidales;f__Dysgonomonadaceae;g__uncultured	-1.37154	-1.06395	-2.19705
d__Bacteria;p__Bacteroidota;c__Bacteroidia;o__Bacteroidales;f__F082;g__F082	-0.209501	-0.894825	-1.97349
d__Bacteria;p__Bacteroidota;c__Bacteroidia;o__Bacteroidales;f__Paludibacteraceae;__	-1.06763	-1.36628	-2.77332
d__Bacteria;p__Bacteroidota;c__Bacteroidia;o__Bacteroidales;f__Paludibacteraceae;g__F0058	-1.33497	1.33215	1.8708
d__Bacteria;p__Bacteroidota;c__Bacteroidia;o__Bacteroidales;f__Paludibacteraceae;g__H1	-1.30507	-1.09064	-0.396545
d__Bacteria;p__Bacteroidota;c__Bacteroidia;o__Bacteroidales;f__Porphyromonadaceae;g__Porphyromonas	3.91417	-0.24214	0.44147
d__Bacteria;p__Bacteroidota;c__Bacteroidia;o__Bacteroidales;f__Prevotellaceae;g__Alloprevotella	2.02592	2.97234	0.831696
d__Bacteria;p__Bacteroidota;c__Bacteroidia;o__Bacteroidales;f__Prevotellaceae;g__Prevotella	-0.198711	5.23292	-3.10321
d__Bacteria;p__Bacteroidota;c__Bacteroidia;o__Bacteroidales;f__Rikenellaceae;g__Rikenellaceae_RC9_gut_group	0.547596	-1.78176	-2.40556
d__Bacteria;p__Bacteroidota;c__Bacteroidia;o__Bacteroidales;f__Tannerellaceae;g__Tannerella	-0.367473	1.57246	0.510478
d__Bacteria;p__Bacteroidota;c__Bacteroidia;o__Flavobacteriales;f__Flavobacteriaceae;g__Capnocytophaga	1.68185	1.89059	1.09448
d__Bacteria;p__Bacteroidota;c__Bacteroidia;o__Flavobacteriales;f__Flavobacteriaceae;g__Flavobacterium	1.78466	-1.98141	-4.61146
d__Bacteria;p__Bacteroidota;c__Bacteroidia;o__Flavobacteriales;f__Weeksellaceae;g__Bergeyella	2.2997	-1.16414	1.15555
d__Bacteria;p__Bacteroidota;c__Bacteroidia;o__Sphingobacteriales;f__Lentimicrobiaceae;g__Lentimicrobium	-0.775174	-1.11503	0.348992
d__Bacteria;p__Bacteroidota;c__Kapabacteria;o__Kapabacteriales;f__Kapabacteriales;g__Kapabacteriales	1.35198	-3.23972	-1.8296
d__Bacteria;p__Campilobacterota;c__Campylobacteria;o__Campylobacterales;f__Arcobacteraceae;g__Arcobacter	-1.62868	-0.888131	-2.30116
d__Bacteria;p__Campilobacterota;c__Campylobacteria;o__Campylobacterales;f__Campylobacteraceae;g__Campylobacter	1.16382	1.80513	0.830046
d__Bacteria;p__Campilobacterota;c__Campylobacteria;o__Campylobacterales;f__Helicobacteraceae;g__Wolinella	-1.12769	-1.25954	-0.249025
d__Bacteria;p__Chloroflexi;c__Anaerolineae;o__Anaerolineales;f__Anaerolineaceae;g__Flexilinea	0.335113	-2.4142	-3.11149
d__Bacteria;p__Cyanobacteria;c__Cyanobacteriia;o__Chloroplast;f__Chloroplast;g__Chloroplast	-1.057	0.819632	0.891374
d__Bacteria;p__Desulfobacterota;c__Desulfobulbia;o__Desulfobulbales;f__Desulfobulbaceae;g__Desulfobulbus	-0.105895	-2.1298	-3.57667
d__Bacteria;p__Desulfobacterota;c__Desulfovibrionia;o__Desulfovibrionales;f__Desulfomicrobiaceae;g__Desulfomicrobium	0.788708	-2.91005	0.183817
d__Bacteria;p__Desulfobacterota;c__Desulfovibrionia;o__Desulfovibrionales;f__Desulfoplanaceae;g__Desulfoplanes	-2.51004	-0.168352	0.451849
d__Bacteria;p__Desulfobacterota;c__Desulfovibrionia;o__Desulfovibrionales;f__Desulfovibrionaceae;g__Desulfovibrio	0.289402	-2.46036	-3.86389
d__Bacteria;p__Desulfobacterota;c__Desulfuromonadia;o__Bradymonadales;f__Bradymonadales;g__Bradymonadales	-1.18778	-1.25597	-1.35033
d__Bacteria;p__Firmicutes;c__Bacilli;o__Acholeplasmatales;f__Acholeplasmataceae;g__Acholeplasma	-1.35608	-1.12321	-2.5336
d__Bacteria;p__Firmicutes;c__Bacilli;o__Erysipelotrichales;f__Erysipelotrichaceae;g__Dielma	-1.55809	-0.954145	0.445689
d__Bacteria;p__Firmicutes;c__Bacilli;o__Erysipelotrichales;f__Erysipelotrichaceae;g__[Anaerorhabdus]_furcosa_group	-0.749558	-1.59666	-1.03694
d__Bacteria;p__Firmicutes;c__Bacilli;o__Erysipelotrichales;f__Erysipelotrichaceae;g__uncultured	-1.77958	-0.76751	-0.808748
d__Bacteria;p__Firmicutes;c__Bacilli;o__Lactobacillales;__;__	-0.913268	4.41011	-2.83679
d__Bacteria;p__Firmicutes;c__Bacilli;o__Lactobacillales;f__Aerococcaceae;g__Abiotrophia	0.00919607	2.37241	1.5914
d__Bacteria;p__Firmicutes;c__Bacilli;o__Lactobacillales;f__Aerococcaceae;g__uncultured	-1.35211	-1.07662	0.0270393
d__Bacteria;p__Firmicutes;c__Bacilli;o__Lactobacillales;f__Carnobacteriaceae;g__Granulicatella	-0.133184	3.75168	-0.120761
d__Bacteria;p__Firmicutes;c__Bacilli;o__Lactobacillales;f__Streptococcaceae;g__Streptococcus	1.32006	6.3955	1.95229
d__Bacteria;p__Firmicutes;c__Bacilli;o__Mycoplasmatales;f__Mycoplasmataceae;g__Mycoplasma	-2.23167	-0.0702015	1.11577
d__Bacteria;p__Firmicutes;c__Bacilli;o__RF39;f__RF39;g__RF39	-0.55973	-1.57587	-3.16774
d__Bacteria;p__Firmicutes;c__Bacilli;o__Staphylococcales;f__Gemellaceae;g__Gemella	0.47461	4.38855	1.68482
d__Bacteria;p__Firmicutes;c__Clostridia;o__Christensenellales;f__Christensenellaceae;g__Christensenellaceae_R-7_group	0.759093	-2.62839	-1.63163
d__Bacteria;p__Firmicutes;c__Clostridia;o__Clostridia;f__Hungateiclostridiaceae;g__Fastidiosipila	-0.687895	-1.68256	-3.08567
d__Bacteria;p__Firmicutes;c__Clostridia;o__Clostridia_UCG-014;f__Clostridia_UCG-014;g__Clostridia_UCG-014	-1.40805	0.640995	0.164065
d__Bacteria;p__Firmicutes;c__Clostridia;o__Clostridiales;f__Clostridiaceae;g__Clostridium_sensu_stricto_1	1.21049	2.49887	4.25128
d__Bacteria;p__Firmicutes;c__Clostridia;o__Lachnospirales;f__Defluviitaleaceae;g__Defluviitaleaceae_UCG-011	0.991515	-2.90245	0.488506
d__Bacteria;p__Firmicutes;c__Clostridia;o__Lachnospirales;f__Lachnospiraceae;g__Catonella	-0.0588119	1.35271	1.95011
d__Bacteria;p__Firmicutes;c__Clostridia;o__Lachnospirales;f__Lachnospiraceae;g__Johnsonella	0.197875	1.9528	0.768572
d__Bacteria;p__Firmicutes;c__Clostridia;o__Lachnospirales;f__Lachnospiraceae;g__Lachnoanaerobaculum	-2.15242	5.01143	-1.91487
d__Bacteria;p__Firmicutes;c__Clostridia;o__Lachnospirales;f__Lachnospiraceae;g__Roseburia	-0.463888	-1.29233	-0.655564
d__Bacteria;p__Firmicutes;c__Clostridia;o__Lachnospirales;f__Lachnospiraceae;g__uncultured	-1.06273	-0.0415469	0.668222
d__Bacteria;p__Firmicutes;c__Clostridia;o__Oscillospirales;f__Oscillospiraceae;g__Colidextribacter	-0.526886	-1.76879	-3.17708
d__Bacteria;p__Firmicutes;c__Clostridia;o__Peptococcales;f__Peptococcaceae;g__Peptococcus	-0.405358	0.168836	1.94768
d__Bacteria;p__Firmicutes;c__Clostridia;o__Peptostreptococcales-Tissierellales;f__Anaerovoracaceae;g__Amnipila	-0.921321	-0.885869	-0.83731
d__Bacteria;p__Firmicutes;c__Clostridia;o__Peptostreptococcales-Tissierellales;f__Anaerovoracaceae;g__[Eubacterium]_brachy_group	-1.42259	2.32374	-1.28161
d__Bacteria;p__Firmicutes;c__Clostridia;o__Peptostreptococcales-Tissierellales;f__Anaerovoracaceae;g__uncultured	-1.77612	-0.454084	-2.18347
d__Bacteria;p__Firmicutes;c__Clostridia;o__Peptostreptococcales-Tissierellales;f__Fusibacteraceae;g__Fusibacter	1.20411	-3.19763	1.16003
d__Bacteria;p__Firmicutes;c__Clostridia;o__Peptostreptococcales-Tissierellales;f__Peptostreptococcaceae;g__Filifactor	0.749063	-2.0035	1.12797
d__Bacteria;p__Firmicutes;c__Clostridia;o__Peptostreptococcales-Tissierellales;f__Peptostreptococcaceae;g__Peptostreptococcus	-0.723549	2.6838	0.888778
d__Bacteria;p__Firmicutes;c__Clostridia;o__Peptostreptococcales-Tissierellales;f__Peptostreptococcaceae;g__Proteocatella	0.463748	-1.88056	3.67728
d__Bacteria;p__Firmicutes;c__Clostridia;o__Peptostreptococcales-Tissierellales;f__Peptostreptococcaceae;g__uncultured	1.4701	-3.46248	1.52993
d__Bacteria;p__Firmicutes;c__Clostridia;o__Peptostreptococcales-Tissierellales;f__Peptostreptococcales-Tissierellales;g__Helcococcus	-0.306365	-1.75717	-2.18934
d__Bacteria;p__Firmicutes;c__Clostridia;o__Peptostreptococcales-Tissierellales;f__Peptostreptococcales-Tissierellales;g__Parvimonas	-0.623517	2.27743	2.65495
d__Bacteria;p__Firmicutes;c__Clostridia;o__Peptostreptococcales-Tissierellales;f__Peptostreptococcales-Tissierellales;g__W5053	-0.939558	-1.41445	-1.11877
d__Bacteria;p__Firmicutes;c__Clostridia;o__Peptostreptococcales-Tissierellales;f__Peptostreptococcales-Tissierellales;g__uncultured	-0.441457	-1.79501	1.90058
d__Bacteria;p__Firmicutes;c__Negativicutes;o__Veillonellales-Selenomonadales;f__Selenomonadaceae;g__Selenomonas	-0.942387	3.67663	-2.90501
d__Bacteria;p__Firmicutes;c__Negativicutes;o__Veillonellales-Selenomonadales;f__Veillonellaceae;g__Veillonella	0.341733	5.34962	-3.92041
d__Bacteria;p__Fusobacteriota;c__Fusobacteriia;o__Fusobacteriales;f__Fusobacteriaceae;g__Fusobacterium	2.16105	1.91852	1.41219
d__Bacteria;p__Fusobacteriota;c__Fusobacteriia;o__Fusobacteriales;f__Leptotrichiaceae;g__Leptotrichia	0.155517	4.80314	1.76537
d__Bacteria;p__Fusobacteriota;c__Fusobacteriia;o__Fusobacteriales;f__Leptotrichiaceae;g__Streptobacillus	-0.94024	1.21573	0.934178
d__Bacteria;p__Patescibacteria;c__Dojkabacteria;o__Dojkabacteria;f__Dojkabacteria;g__Dojkabacteria	-0.315764	-1.97058	-3.38946
d__Bacteria;p__Patescibacteria;c__Gracilibacteria;o__Absconditabacteriales_(SR1);f__Absconditabacteriales_(SR1);g__Absconditabacteriales_(SR1)	1.84353	-2.22344	-1.28272
d__Bacteria;p__Patescibacteria;c__Gracilibacteria;o__Gracilibacteria;f__Gracilibacteria;g__Gracilibacteria	0.586147	-2.36389	-0.576844
d__Bacteria;p__Patescibacteria;c__Gracilibacteria;o__JGI_0000069-P22;f__JGI_0000069-P22;g__JGI_0000069-P22	0.00605311	0.826828	0.287602
d__Bacteria;p__Patescibacteria;c__Microgenomatia;o__Candidatus_Pacebacteria;f__Candidatus_Pacebacteria;g__Candidatus_Pacebacteria	-0.326389	-1.90669	-3.30736
d__Bacteria;p__Patescibacteria;c__Saccharimonadia;o__Saccharimonadales;f__Saccharimonadaceae;g__Candidatus_Saccharimonas	0.457827	-1.28526	0.411461
d__Bacteria;p__Patescibacteria;c__Saccharimonadia;o__Saccharimonadales;f__Saccharimonadaceae;g__Saccharimonadaceae	-1.67662	4.17522	-2.32241
d__Bacteria;p__Patescibacteria;c__Saccharimonadia;o__Saccharimonadales;f__Saccharimonadaceae;g__TM7x	0.58858	1.36368	1.05632
d__Bacteria;p__Proteobacteria;c__Gammaproteobacteria;o__Burkholderiales;f__Burkholderiaceae;g__Lautropia	1.05597	2.40564	1.82625
d__Bacteria;p__Proteobacteria;c__Gammaproteobacteria;o__Burkholderiales;f__Comamonadaceae;__	-0.888953	-1.46801	-0.941486
d__Bacteria;p__Proteobacteria;c__Gammaproteobacteria;o__Burkholderiales;f__Comamonadaceae;g__Brachymonas	0.152461	-1.985	2.9822
d__Bacteria;p__Proteobacteria;c__Gammaproteobacteria;o__Burkholderiales;f__Comamonadaceae;g__Comamonas	-1.50904	0.571404	0.374615
d__Bacteria;p__Proteobacteria;c__Gammaproteobacteria;o__Burkholderiales;f__Comamonadaceae;g__Corticibacter	1.54924	-3.15986	-1.32172
d__Bacteria;p__Proteobacteria;c__Gammaproteobacteria;o__Burkholderiales;f__Neisseriaceae;g__Conchiformibius	2.19369	-3.52288	1.66369
d__Bacteria;p__Proteobacteria;c__Gammaproteobacteria;o__Burkholderiales;f__Neisseriaceae;g__Neisseria	1.79184	2.22226	2.45942
d__Bacteria;p__Proteobacteria;c__Gammaproteobacteria;o__Burkholderiales;f__Rhodocyclaceae;g__Propionivibrio	-1.45238	-0.536074	-1.27355
d__Bacteria;p__Proteobacteria;c__Gammaproteobacteria;o__Cardiobacteriales;f__Cardiobacteriaceae;g__Cardiobacterium	-1.75782	4.73242	2.68287
d__Bacteria;p__Proteobacteria;c__Gammaproteobacteria;o__Cardiobacteriales;f__Cardiobacteriaceae;g__uncultured	1.05692	-3.19593	0.639284
d__Bacteria;p__Proteobacteria;c__Gammaproteobacteria;o__Pasteurellales;f__Pasteurellaceae;__	-1.11919	1.68783	1.09338
d__Bacteria;p__Proteobacteria;c__Gammaproteobacteria;o__Pasteurellales;f__Pasteurellaceae;g__Aggregatibacter	-1.64123	3.6106	-2.35197
d__Bacteria;p__Proteobacteria;c__Gammaproteobacteria;o__Pasteurellales;f__Pasteurellaceae;g__Frederiksenia	1.44888	-2.96555	0.109935
d__Bacteria;p__Proteobacteria;c__Gammaproteobacteria;o__Pasteurellales;f__Pasteurellaceae;g__Haemophilus	1.62225	4.56438	0.591502
d__Bacteria;p__Proteobacteria;c__Gammaproteobacteria;o__Pasteurellales;f__Pasteurellaceae;g__Pasteurella	1.39079	-3.08759	0.684786
d__Bacteria;p__Proteobacteria;c__Gammaproteobacteria;o__Pasteurellales;f__Pasteurellaceae;g__uncultured	2.34281	-3.72557	0.909483
d__Bacteria;p__Proteobacteria;c__Gammaproteobacteria;o__Pseudomonadales;f__Moraxellaceae;g__Acinetobacter	1.76372	-2.97095	2.85997
d__Bacteria;p__Proteobacteria;c__Gammaproteobacteria;o__Pseudomonadales;f__Moraxellaceae;g__Moraxella	2.46635	-4.16763	1.68985
d__Bacteria;p__Proteobacteria;c__Gammaproteobacteria;o__Pseudomonadales;f__Pseudomonadaceae;g__Pseudomonas	-0.369591	-1.96757	3.47633
d__Bacteria;p__Proteobacteria;c__Gammaproteobacteria;o__Xanthomonadales;f__Xanthomonadaceae;g__Luteimonas	0.731492	-2.54123	1.66451
d__Bacteria;p__Spirochaetota;c__Spirochaetia;o__Spirochaetales;f__Spirochaetaceae;g__Treponema	1.8375	-1.03776	-1.00888
d__Bacteria;p__Synergistota;c__Synergistia;o__Synergistales;f__Synergistaceae;g__Candidatus_Tammella	-1.85312	-0.64401	-2.11309
d__Bacteria;p__Synergistota;c__Synergistia;o__Synergistales;f__Synergistaceae;g__Fretibacterium	1.13808	-1.98631	-1.65984
